# Supplementary material for: Amino Acid and Carbohydrate Metabolism Are Coordinated to Maintain Energetic Balance during Drought in Sugarcane
Source: Int J Mol Sci. 2020 Nov 30;21(23):9124. doi: 10.3390/ijms21239124 (PMC7729667; doi:10.3390/ijms21239124)
Supplement: Supplementary file 1 [file ijms-21-09124-s001.zip]

Archive with 6 entries (5 files):
- Diniz_Supp_files_MDPI/
- __MACOSX/._Diniz_Supp_files_MDPI
- Diniz_Supp_files_MDPI/Diniz_Supplementary_tables.xlsx
- __MACOSX/Diniz_Supp_files_MDPI/._Diniz_Supplementary_tables.xlsx
- Diniz_Supp_files_MDPI/Diniz_Supplementary_figures.docx
- __MACOSX/Diniz_Supp_files_MDPI/._Diniz_Supplementary_figures.docx
