# Supplementary material for: Amino Acid and Carbohydrate Metabolism Are Coordinated to Maintain Energetic Balance during Drought in Sugarcane
Source: Int J Mol Sci. 2020 Nov 30;21(23):9124. doi: 10.3390/ijms21239124 (PMC7729667; doi:10.3390/ijms21239124)
Supplement: Supplementary file 1 [file ijms-21-09124-s001.zip › Diniz_Supp_files_MDPI/Diniz_Supplementary_tables.xlsx]

## Sheet: Sheet1
	Supplementary Tables
	Amino acid and carbohydrate metabolism are coordinated to maintain energetic balance
	during drought in sugarcane
	Augusto Lima Diniz1†, Danielle Izilda Rodrigues da Silva1,2,3†, Carolina Gimiliani Lembke1,
	Maximiller Dal-Bianco Lamas Costa1,4, Felipe ten-Caten1, Forrest Li5, Romel Duarte Vilela6,
	Menossi7, Doreen Ware5,8, Lauricio Endres6 & Glaucia Mendes Souza1*
	1 Departamento de Bioquímica, Instituto de Química, Universidade de São Paulo, São Paulo, Brazil
	2 The Ohio State University, Columbus, OH, USA
	3 Escola Superior de Agricultura “Luiz de Queiroz”, Universidade de São Paulo, São Paulo, Brazil
	4 Departamento de Bioquímica e Biologia Molecular, Universidade Federal de Viçosa, Minas Gerais, Brazil
	5 Cold Spring Harbor Laboratory, New York, NY, USA
	6 Centro de Ciências Agrárias, Universidade Federal de Alagoas, Alagoas, Brazil
	7 Instituto de Biologia, Universidade Estadual de Campinas, Campinas, Brazil
	8 United States Department of Agriculture, USA
	†These authors contributed equally to this work
	* Corresponding author: glmsouza@iq.usp.br

## Sheet: Supplementary_Table_1
Supplementary Table 1 - Mapping rate of RNA-seq reads on the SP80-3280 assembly
Sample	Condition	Tissue	Library	# clean reads	# mapped reads	% mapped reads
L5	control	leaf	201_l6	18231525	15430967	84.64
L5	control	leaf	201_L7	18234706	15393813	84.42
L6	control	leaf	202_L6	18250248	14836748	81.3
L6	control	leaf	202_L7	18257761	14812849	81.13
L7	control	leaf	203_L6	18220505	15643832	85.86
L7	control	leaf	203_L7	19439533	16649347	85.65
L15	treated	leaf	204_L6	18120194	14669562	80.96
L15	treated	leaf	204_L7	19339147	15613713	80.74
L16	treated	leaf	205_L6	18241125	14570655	79.88
L16	treated	leaf	205_L7	18246826	14544346	79.71
L17	treated	leaf	206_L6	18252119	14976478	82.05
L17	treated	leaf	206_L7	18258553	14948909	81.87
R5	control	root	207_L6	18233580	7401199	40.59
R5	control	root	207_L7	18237873	7409449	40.63
R6	control	root	208_L6	18223492	4967848	27.26
R6	control	root	208_L7	18229208	4978133	27.31
R7	control	root	209_L6	18295533	4147210	22.78
R7	control	root	209_L7	19424212	4433921	22.83
R15	treated	root	210_L6	18233791	2798195	15.35
R15	treated	root	210_L7	18240684	2811250	15.4
R16	treated	root	211_L6	18208268	5613941	30.83
R16	treated	root	211_L7	18219240	5616509	30.83
R17	treated	root	212_L6	18243971	3298690	18.08
R17	treated	root	212_L7	18249687	3315561	18.17

## Sheet: Supplementary_Table_2
Supplementary Table 2 - SAS expression in oligoarray experiments used for co-expression networks analysis.
							4 days								6 days								24h				72h				120h				7 months								7 monts
SAS (sugarcane assembled sequence)	probe_name	SAS_strand	function	structural	category	sub category 1	3280_L1_4d_R1_cy3_C	3280_L1_4d_R1_cy5_S	3280_R_4d_R1_cy3_C	3280_R_4d_R1_cy5_S	3280_L1_4d_R2_cy3_S	3280_L1_4d_R2_cy5_C	3280_R_4d_R2_cy3_S	3280_R_4d_R2_cy5_C	3280_L1_6d_R1_cy3_C	3280_L1_6d_R1_cy5_S	3280_R_6d_R1_cy3_C	3280_R_6d_R1_cy5_S	3280_L1_6d_R2_cy3_S	3280_L1_6d_R2_cy5_C	3280_R_6d_R2_cy3_S	3280_R_6d_R2_cy5_C	1638_L1_24h_R1_cy3_C	1638_L1_24h_R1_cy5_S	1638_L1_24h_R2_cy3_S	1638_L1_24h_R2_cy5_C	1638_L1_72h_R1_cy3_C	1638_L1_72h_R1_cy5_S	1638_L1_72h_R2_cy3_S	1638_L1_72h_R2_cy5_C	1638_L1_120h_R1_cy3_C	1638_L1_120h_R1_cy5_S	1638_L1_120h_R2_cy3_S	1638_L1_120h_R2_cy5_C	7515_I1_7m_R1_cy3_C	7515_I1_7m_R1_cy5_S	7515_I1_7m_R2_cy3_S	7515_I1_7m_R2_cy5_C	7515_L1_7m_R1_cy3_C	7515_L1_7m_R1_cy5_S	7515_L1_7m_R2_cy3_S	7515_L1_6m_R2_cy5_C	5536_I1_7m_R1_cy3_C	5536_I1_7m_R1_cy5_S	5536_I1_7m_R2_cy3_S	5536_I1_7m_R2_cy5_C	5536_L1_7m_R1_cy3_C	5536_L1_7m_R1_cy5_S	5536_L1_7m_R2_cy3_S
SCVPST1062E07.g	GS1_SS_16327_11712	SCVPST1062E07.g_SS	.	.	.	.	89.289	87.021	89.392	89.949	81.841	102.959	92.786	85.189	81.466	99.077	92.462	91.504	94.365	86.062	88.338	89.658	82.802	84.996	82.658	78.775	99.728	94.606	100.687	91.456	94.414	94.498	93.526	98.44	106.436	105.85	113.566	109.713	81.246	78.595	79.188	81.658	116.301	121.176	120.804	117.487	93.97	94.891	99.504
SCAGST3138B05.g	GS1_SS_18420_19515	SCAGST3138B05.g_SS	.	.	Receptors	photoreceptor					67.739				76.663								87.26	88.589	89.419	83.867	103.818	103.894	111.152	107.117	105.37	82.347	85.008	115.045	66.828	71.613		67.613	69.159	64.352	64.21	64.759	71.334	66.408	66.894	69.426	79.039	70.344	77.003
SCUTST3089H07.g	GS1_SS_16325_07364	SCUTST3089H07.g_SS	Unknown	uncharacterized	.	.	144.31	154.384	126.163	123.935	156.504	151.085	124.29	107.088	151.182	167.197	111.042	124.021	166.304	145.794	128.133	109.196	110.082	121.935	99.894	128.396	144.875	162.912	165.066	151.689	133.474	161.842	173.189	119.678	102.62	114.836	123.214	105.929	138.588	144.36	138.799	139.592	102.556	120.65	124.691	113.078	130.685	147.706	155.214
SCCCCL4006A03.g	GS1_SS_18421_13299	SCCCCL4006A03.g_SS	.	.	.	40S ribosomal protein S3a (CYC07 protein)	138.355	144.418	139.311	133.378	144.678	141.071	133.129	135.89	143.456	134.648	147.032	135.33	132.59	143.968	137.716	141.447	126.252	126.074	124.032	131.488	146.676	133.472	127.44	143.116	152.909	130.998	127.326	134.243	146.47	144.944	148.138	146.989	138.284	131.224	135.724	134.927	147.127	146.252	147.838	147.494	113.734	136.864	142.48
SCRURZ3080H05.g	GS1_SS_16324_08418	SCRURZ3080H05.g_SS	.	.	.	.	77.142		84.154	75.54	79.898	87.9	80.629	78.906	82.276		76.952	80.403	82.184		78.518	76.635	75.576	76.714	83.487	84.344	82.308	81.668	86.616	87.283	80.943	86.388	86.972	85.442	80.993	83.606	82.61	82.051	83.668	82.002	84.346	85.558	87.046	87.82	83.28	84.991	91.422	84.1	92.332
SCRURZ3080C06.g	GS1_SS_16319_11047	SCRURZ3080C06.g_SS	.	.	.	.			74.915	98.251	70.468		96.874	69.23	69.243		68.662	90.285	76.402		84.784	73.027					75.736	88.088	81.296	87.244		89.774	95.582		69.682	70.18	74.302	73.386	70.963	71.577	76.42	68.608	87.912	72.656	64.617	104.417		79.152	84.688
SCEPRZ3048H06.g	GS1_SS_16318_08860	SCEPRZ3048H06.g_SS	Unknown	no matches	.																			61.07				63.445	69.522	65.12		64.076	69.405																65.096
SCQGAM1045B05.g	GS1_SS_22593_12344	SCQGAM1045B05.g_SS	.	.	.	HVA22-like protein a
SCMCRT2104E09.g	GS1_SS_18412_19711	SCMCRT2104E09.g_SS	.	.	Protein metabolism	Urease accessory protein G	101.351	91.787	111.625	112.874	100.575	106.482	111.438	107.599	112.674	102.056	114.457	111.816	99.17	106.022	112.835	110.947	108.885	107.417	109.386	110.932	133.846	119.974	119.155	125.505	122.2	117.068	119.201	113.826	126.588	122.056	124.257	128.355	129.802	120.022	122.116	125.792	126.32	123.079	121.095	124.192	103.734	118.104	125.738
SCQGST1034B09.g	GS1_SS_16317_12684	SCQGST1034B09.g_SS	.	.	.	NF-X1-type zinc finger protein NFXL1
SCQGAM2028B12.g	GS1_SS_16315_13266	SCQGAM2028B12.g_SS	Unknown	uncharacterized	.	RecName:Mucin-19
SCCCLR1C01H12.g	GS1_SS_18414_15960	SCCCLR1C01H12.g_SS	.	.	Protein kinase	Undefined	88.727		94.811	92.437	87.044	94.568	93.324	97.052	90.65	90.426	93.754	98.742	88.199	88.983	99.236	95.676	101.206	103.615	106.624	105.754	108.228	116.422	118.008	120.651	117.203	111.54	114.934	118.622	116.372	120.558	121.16	117.474	89.496	98.638	84.859	88.28	121.398	122.695	127.52	121.541	112.184	86.05	92.32
SCAGFL3029D09.g	GS1_SS_22594_04710	SCAGFL3029D09.g_SS	.	.	.	Protein PRD1
SCRFLB1056H05.g	GS1_AS_16674_18702	SCRFLB1056H05.g_AS	.	.	Development	PINHEAD protein (ZWILLE protein)									70.464									60.202										66.568
SCRURZ3079G01.g	GS1_SS_16314_13504	SCRURZ3079G01.g_SS	.	.	.	Cysteine-rich receptor-like protein kinase 10
SCAGST3137F08.g	GS1_SS_18415_08288	SCAGST3137F08.g_SS	Unknown	uncharacterized	.	RecName:Ankyrin repeat-containing protein At3g12360	79.02	86.998	95.411	115.29	81.732	87.728	109.934	94.52	79.623		107.506	91.3	68.915		79.399	103.272	81.181	84.652	83.86	87.924	97.428	103.262	100.875	113.084	99.008	96.664	91.93	91.95	95.862	95.194	96.492	101.118	85.944	93.828	81.558	74.56	106.676	95.633	91.695	118.404	83.014	80.386	87.598
SCCCLB1024F04.g	GS1_SS_22584_00451	SCCCLB1024F04.g_SS	.	.	.	Protein DEHYDRATION-INDUCED 19 homolog 5 (OsDi19-5)	103.88	102.985	111.778	91.925	105.466	103.083	99.662	110.919	107.024		116.856	93.276	94.337	109.872	89.747	113.866	112.42	103.416	123.198	123.167	100.065	106.11	109.852	112.664	129.417	103.383	92.466	131.932	102.395	94.467	102.102	107.7	76.84	97.4	82.768	78.136	88.512	100.087	95.809	90.072	107.79	84.407	81.518
SCRFLR1012F09.g	GS1_SS_16308_18779	SCRFLR1012F09.g_SS	Carbohydrate metabolism	isomerase	Carbohydrate metabolism	Exoglucanase precursor	115.496	114.692	119.882	115.764	118.708	110.694	116.974	112.594	122.716	125.613	121.527	120.354	124.789	118.461	123.776	116.383	110.848	110.108	115.103	118.93	119.338	123.788	125.1	120.088	125.538	127.655	126.419	117.039	105.532	103.39	107.22	108.896	102.262	103.814	94.536	95.328	107.981	104.311	98.661	106.719	96.95	95.434	99.98
SCAGLR1043B10.g	GS1_SS_18416_17211	SCAGLR1043B10.g_SS	Biosynthesis of other Secondary Metabolites	Flavone and flavonol biosynthesis	Cell wall	putative flavonoid 3 hydroxilase (F3H)	101.739	87.272	97.73	103.052	85.452		111.84	114.874	76.4		117.243	105.077	75.435		85.728	108.107	132.858	82.7	98.612	93.388	113.428	91.737	81.67	132.364	108.818	69.943	84.611	140.128				64.99		73.302	78.038		73.302	67.421	66.768	73.176	92.912	74.918	80.807
SCAGFL3027E01.g	GS1_SS_22585_04329	SCAGFL3027E01.g_SS	.	.	.	Exocyst complex component 5
SCCCLR1079F11.g	GS1_SS_16307_11714	SCCCLR1079F11.g_SS	.	.	.	RecName:Rapid alkalinization factor
SCCCCL3080G07.g	GS1_SS_18402_07636	SCCCCL3080G07.g_SS	.	.	Ubiquitination	ubiquitin	130.024	125.72	142.51	151.7	142.075	120.876	149.914	155.676	142.009	126.215	162.672	154.078	135.423	137.174	151.402	158.24	133.578	137.101	128.56	136.985	154.014	144.67	139.71	157.361	154.74	146.53	142.532	141.628	166.047	156.523	151.834	168.039	148.182	151.456	151.412	148.536	163.614	162.317	153.468	166.726	129.306	152.132	160.641
SCCCLR1065G09.g	GS1_SS_18404_09231	SCCCLR1065G09.g_SS	.	.	.	La-related protein 7 (La ribonucleoprotein domain family member 7)	98.844	105.495	114.005	121.971	107.899	104.622	118.214	119.922	111.823	116.464	123.534	123.512	112.272	109.102	125.614	123.342	108.248	114.7	106.589	112.529	125.652	136.149	132.642	128.104	121.871	138.266	136.999	123.794	122.768	128.108	132.842	129.578	114.861	121.022	116.998	113.2	124.485	133.667	131.428	127.57	113.272	120.799	122.464
SCJFFL3C01G11.g	GS1_SS_22595_08734	SCJFFL3C01G11.g_SS	.	.	No matches	.	79.561		84.922	88.951	84.214		89.979	86.336	93.247	94.795	90.636	91.478	97.755	90.888	91.741	89.483	73.764	76.966	76.608	72.806	88.737	84.692	93.29	63.397	79.27	95.184	91.55	86.901	94.762	107.268	109.926	101.188	81.5	77.774	77.036	86.126	93.878	109.713	110.272	94.595	75.199	84.745	83.812
SCEQLR1050H05.g	GS1_SS_18405_20387	SCEQLR1050H05.g_SS	Signal Transduction	transcription factor	Transcription Factor	Zinc finger proteins	169.687	159.996	129.208	129.6	173.564	162.81	130.33	114.155	175.868	148.474	121.921	127.87	153.221	175.146	118.832	126.378	172.758	177.222	168.362	182.344	172.748	174.918	165.04	182.276	185.35	168.065	169.048	184.395	121.02	156.54	164.238	125.127	149.087	178.94	174.934	162.597	144.67	165.784	171.576	149.958	169.961	179.036	173.974
SCRLCL6033H03.g	GS1_AS_16691_19630	SCRLCL6033H03.g_AS	Carbohydrate metabolism	.	Carbohydrate metabolism	Putative mannose-6-phosphate isomerase (EC 5.3.1.8) (Phosphomannose isomerase) (PMI) (Phosp																						55.905					73.021	68.112
SCAGST3137B06.g	GS1_SS_18411_12856	SCAGST3137B06.g_SS	.	.	.	Monoglyceride lipase
SCAGLR1064B08.g	GS1_SS_22576_17541	SCAGLR1064B08.g_SS	Signal Transduction	transcription factor	Transcription Factor	hormone-related/ethylene/AP2/EREBP			98.684	126.539			117.473	108.672			115.166	113.85	86.206		114.042	116.1	73.672					83.136	98.361	76.7	76.192	113.322	107.253		149.3	140.704	141.036	151.628		63.712			161.808	149.261	143.097	165.476			77.205
SCJFFL3C03F02.g	GS1_SS_22581_00503	SCJFFL3C03F02.g_SS	.	.	No matches	.	107.892	100.651	113.024	112.356	109.565	106.572	109.274	110.323	115.58	107.461	114.526	112.214	109.38	111.196	111.84	113.66	116.293	111.956	115.996	117.966	124.665	121.443	119.778	120.772	129.932	118.221	117.89	126.087	132.47	129.898	127.708	134.726	100.655	99.642	100.5	99.844	138.677	143.85	143.606	137.335	106.519	112.639	114.414
SCMCRT2085D12.g	GS1_SS_22580_15302	SCMCRT2085D12.g_SS	.	.	Carbohydrate metabolism	.															61.786		83.144	86.898	86.225	79.03		72.896	82.51	75.782	79.174	68.118	70.051	84.74	77.299	81.732	84.494	74.366					92.126	85.945	92.098	76.647	75.177	91.798
SCJFFL3C03C02.g	GS1_SS_22579_14758	SCJFFL3C03C02.g_SS	Unknown	uncharacterized	No matches	RecName:Glycine-rich protein A3	102.497	96.01	116.784	96.982	105.216	107.596	98.806	105.539	113.334	92.066	106.497	111.208	93.472	110.88	106.828	108.617	96.25	97.038	99.969	104.022	100.228	101.025	99.294	98.978	104.642	97.484	86.264	95.135	62.354	61.308	66.377	59.901	90.466	84.079	90.925	88.806	68.217			63.599	93.897	78.349	91.692
SCMCLR1122H07.g	GS1_SS_16303_01172	SCMCLR1122H07.g_SS	Oxidative phosphorylation	oxidoreductase	.	NADH dehydrogenase [ubiquinone] iron-sulfur protein 4, mitochondrial
SCQSLR1040F07.g	GS1_SS_16302_09479	SCQSLR1040F07.g_SS	.	.	.	OTU domain-containing protein 6B	99.362	103.385	107.157	102.538	102.213	102.61	103.94	102.888	104.172	106.705	110.135	110.108	104.062	102.888	111.332	107.534	113.223	110.966	118.14	114.171	128.732	126.841	129.72	127.556	134.08	124.43	123.454	128.7	124.755	130.899	138.29	127.444	121.57	113.608	117.667	116.45	132.17	138.966	135.266	132.066	116.612	115.63	121.376
SCEZLR1052B10.g	GS1_SS_18400_02550	SCEZLR1052B10.g_SS	Others	uncharacterized	.	Germ cell-less protein-like 1
SCRLRZ3116A05.g	GS1_SS_16294_13755	SCRLRZ3116A05.g_SS	.	.	.	NADH dehydrogenase [ubiquinone] iron-sulfur protein 8, mitochondrial
SCRLRZ3115H09.g	GS1_SS_16293_16109	SCRLRZ3115H09.g_SS	.	.	Development	Probable pre-mRNA splicing factor ATP-dependent RNA helicase mog-5 (Sex determination prote	67.804		78.084	91.467	74.18		87.984	93.537	80.172		99.978	98.4	68.298		101.287	97.953	90.486	91.88	85.052	85.134	110.655	111.775	120.584	108.815	107.589	110.834	109.419	106.806	116.934	113.938	116.254	119.413	98.77	96.293	96.177	93.041	116.176	111.626	119.885	112.253	89.942	96.64	101.764
SCACST3159F12.g	GS1_SS_18397_01900	SCACST3159F12.g_SS	Unknown	.	.	.	69.308		80.377	81.752	74.038		82.754	78.172	77.031		83.65	86.566	76.874		84.658	85.291	84.088	83.684	86.11	80.364	87.195	87.117	92.897	88.619	87.81	88.158	88.236	95.507	110.382	112.027	110.095	109.236	85.298	84.555	89.169	87.012	107.824	113.979	115.665	104.64	87.082	86.447	98.915
SCSGRZ3062G08.g	GS1_SS_16301_05433	SCSGRZ3062G08.g_SS	.	.	.	Probable WRKY transcription factor 19 (WRKY DNA-binding protein 19)	114.06	116.954	106.383	107.828	105.999	128.532	106.314	110.418	112.211	114.062	109.943	109.628	103.384	112.898	110.806	112.117	127.704	132.364	132.967	132.751	132.06	139.127	144.356	139.322	142.252	132.668	133.89	140.296	109.504	116.438	124.168	114.339	118.189	133.624	120.662	120.702	124.94	124.627	123.876	125.122	142.676	130.868	130.32
SCSGHR1066H10.g	GS1_SS_18398_15176	SCSGHR1066H10.g_SS	.	.	Transcription Factor	WRKY	81.112	86.543	100.996	101.863	92.875		102.43	108.014	98.574	89.706	109.003	108.426	91.016	98.054	105.036	110.089	106.727	105.03	108.911	104.068	117.623	115.095	123.313	109.675	116.732	119.89	112.496	126.102	127.486	125.126	127.097	132.07	103.491	105.338	105.883	110.342	123.106	130.802	129.909	124.071	106.461	107.426	107.246
SCRLRZ3116C06.g	GS1_SS_16297_08240	SCRLRZ3116C06.g_SS	.	.	.	.	99.33	91.241	93.508	99.9	107.066	109.289	96.906	99.069	104.715	94.662	98.478	108.63	90.392	104.078	106.154	99.975	101.966	107.006	94.498	101.604	113.551	112.81	107.972	108.236	110.801	107.373	109.355	99.663	123.524	130.28	134.018	125.91	92.596	100.562	100.303	98.408	118.764	132.08	131.9	120.501	101.515	104.98	108.802
SCQSFL3037H05.g	GS1_SS_22566_10797	SCQSFL3037H05.g_SS	.	.	Library-specific	By domain											63.538										63.959								75.632	73.17	79.631	78.91					77.162	77.29	84.746	70.101
SCJFRZ1006B07.g	GS1_SS_18395_08634	SCJFRZ1006B07.g_SS	.	.	.	RecName:Formin-like protein 3
SCUTLR1058B01.g	GS1_SS_16284_03403	SCUTLR1058B01.g_SS	.	.	.	.	106.646	104.74	114.621	117.08	109.948	114.179	116.604	116.313	114.956	121.7	117.813	123.043	120.143	113.23	122.156	118.201	119.225	123.083	121.348	122.626	137.218	138.123	139.554	137.828	136.612	141.938	144.992	133.914	126.208	128.807	132.538	129.509	123.632	122.395	118.474	120.52	134.868	142.538	136.969	136.912	126.349	124.802	130.23
SCUTST3087G02.g	GS1_SS_18396_03521	SCUTST3087G02.g_SS	.	.	.	RecName:Putative uncharacterized protein FLJ22184	80.209	89.976	92.578	91.701	87.602	93.878	91.836	92.352	90.383	92.125	98.08	91.467	83.972	87.742	94.659	97.675	80.239	82.586	85.024	83.484	94.892	95.164	98.302	95.5	89.258	93.092	85.992	98.672	100.176	100.439	101.834	105.443	84.733	81.698	82.044	80.963	104.222	102.212	103.229	105.78	80.297	88.593	92.456
SCSGFL4031B12.g	GS1_SS_22567_00244	SCSGFL4031B12.g_SS	.	.	.	.																										83.138											94.204	74.668	63.279	88.428
SCRLRZ3115E11.g	GS1_SS_16292_21612	SCRLRZ3115E11.g_SS	Protein metabolism	peptidase	Protein metabolism	Endopeptidase-like protein	83.896	89.668	84.102	80.373	84.173	99.308	80.192	83.462	81.45	86.15	88.146	74.844	84.333	84.382	79.142	88.088	85.05	76.736	66.482	73.898	102.276	90.598	65.951	101.304	91.783	71.936	70.522	81.109	112.671	107.235	110.11	115.748	89.946	80.272	84.126	84.76	116.435	108.693	114.196	115.731		86.326	93.126
SCEPAM1017B08.g	GS1_SS_18389_08196	SCEPAM1017B08.g_SS	.	.	.	Lipid phosphate phosphatase 2
SCEZRZ3018E01.g	GS1_SS_22568_04538	SCEZRZ3018E01.g_SS	Unknown	.	.	RecName:OTU domain-containing protein At3g57810																						77.56		60.171		62.736	80.648			63.526	72.888	56.732					89.025	84.036	86.069	93.706			60.477
SCSGCL6071B06.g	GS1_SS_16290_10508	SCSGCL6071B06.g_SS	.	.	.	Ubiquitin carboxyl-terminal hydrolase 19
SCACST3159D04.g	GS1_SS_18393_15001	SCACST3159D04.g_SS	Nucleotide metabolism	dehydrogenase	Nucleic acid metabolism	Nucleotide metabolism	68.333		90.562	89.62	74.243		89.634	87.493	71.398	110.36	94.281	97.112	105.993		101.596	90.824					87.483	90.762	105.958	79.513	72.74	107.359	104.131		91.496	89.069	95.56	93.728	63.756		65.834		92.146	96.3	91.178	94.693		75.41	80.796
SCAGFL3024G12.g	GS1_SS_22570_11616	SCAGFL3024G12.g_SS	Sulphur metabolism	transporter	.	Probable sulfate transporter 3.3
SCBGLR1119B03.g	GS1_SS_18386_00514	SCBGLR1119B03.g_SS	.	.	.	.	120.942	113.5	139.615	133.776	126.041	114.116	133.618	137.283	135.474	123.094	139.38	141.48	127.02	130.58	140.561	142.457	129.534	125.343	134.161	135.333	136.642	141.025	143.774	131.936	140.92	132.909	133.064	145.596	148.937	159.817	161.476	150.308	122.214	127.152	125.772	124.963	149.583	164.228	163.278	149.504	126.012	130.405	131.415
SCRULR1020D02.g	GS1_SS_22572_08837	SCRULR1020D02.g_SS	.	.	.	Nudix hydrolase 15, mitochondrial
SCEPRT2043E10.g	GS1_SS_18388_05926	SCEPRT2043E10.g_SS	.	.	.	Probable aldehyde oxidase 2
SCJLRT1022E11.g	GS1_SS_22573_00346	SCJLRT1022E11.g_SS	.	.	.	E3 ubiquitin-protein ligase Arkadia
SCACST3157F11.g	GS1_SS_18383_06219	SCACST3157F11.g_SS	.	.	.	N-acetylglucosaminyl-phosphatidylinositol de-N-acetylase
SCCCLR1065F10.g	GS1_SS_22560_09618	SCCCLR1065F10.g_SS	.	.	.	Ubiquitin-conjugating enzyme E2 variant 1C
SCJFFL3C02E11.g	GS1_SS_22559_06142	SCJFFL3C02E11.g_SS	.	.	.	RecName:Galacturonokinase
SCVPCL6044F03.g	GS1_SS_22563_15874	SCVPCL6044F03.g_SS	.	.	Transcription Factor	AP2/EREBP	74.415		68.386	70.346	79.272		75.884	73.474	85.08		78.944	78.293		83.59	74.68	77.504	74.026	71.082	83.164	72.187	73.043	72.592	86.702	68.242	79.639	62.891		93.748	89.236	87.168	95.398	93.702	68.592	83.548	75.131	66.738	89.222	94.654	88.002	86.791	82.022	82.196	81.094
SCCCST3006H01.g	GS1_SS_18372_09083	SCCCST3006H01.g_SS	.	.	.	Aminotransferase ybdL	73.602		76.199	71.402	74.469		77.911	78.898	78.85		83.947	85.402	71.318		81.254	82.503	79.506	79.456	81.226	81.026	92.611	93.201	94.587	97.951	97.212	87.575	81.714	96.368	87.395	85.588	88.482	91.832	66.307			63.346	85.592	81.806	84.927	84.817			69.578
SCCCLR1C01D11.g	GS1_SS_16273_13066	SCCCLR1C01D11.g_SS	.	.	.	.	98.744	103.142	102.315	103.314	98.628	91.834	106.777	102.255	84.066		115.916	88.225	69.945		89.094	110.626	99.78	91.168	88.92	93.611	106.654	95.787	71.919	114.824	99.973	75.913	70.56	104.984	138.436	135.376	138.942	138.216	63.608	79.926	67.496	63.176	140.292	139.84	136.49	137.055	71.352	77.758	86.418
SCCCST3006H09.g	GS1_SS_18374_10823	SCCCST3006H09.g_SS	.	.	.	RecName:CYSTM1 family protein A	96.538	94.572	127.408	128.639	108.846	92.042	129.412	126.942	108.87	112.64	133.512	124.985	126.04	107.15	127.052	129.58	109.493	107.166	110.778	108.858	123.842	123.835	133.346	123.614	117.413	135.87	135.795	125.568	127.384	121.24	126.144	129.394	109.928	101.016	104.362	99.368	132.269	127.026	125.448	129.948	111.346	107.909	116.048
SCRLRZ3112F10.g	GS1_SS_16269_11528	SCRLRZ3112F10.g_SS	.	.	.	RecName:Uncharacterized protein LOC284861	110.592	114.447	110.602	106.124	102.337	111.484	110.316	119.622	121.768	118.901	117.836	121.308	127.389	111.268	121.039	112.7	118.626	122.178	114.453	116.437	137.627	146.11	153.038	134.63	131.336	154.956	160.635	136.15	119.32	116.583	118.746	121.778	117.674	133.514	135.321	124.124	121.812	113.552	125.754	123.672	116.28	124.846	135.252
SCACST3157A08.g	GS1_SS_18376_01319	SCACST3157A08.g_SS	.	.	.	Sulfated surface glycoprotein 185
SCRLRZ3112D11.g	GS1_SS_16266_13701	SCRLRZ3112D11.g_SS	.	.	.	.									66.785		64.259		71.912													70.152	73.872		70.832	72.164	73.577	64.224					69.724	83.982	86.082	67.722			65.746
SCACST3157C10.g	GS1_SS_18379_03049	SCACST3157C10.g_SS	Unknown	uncharacterized	.	.	85.073	88.917	81.12		83.176	92.786	68.286	68.538	92.715	90.936	67.382		88.458	91.786	70.226	72.748	89.623	89.083	89.238	98.176	105.591	105.884	101.233	100.929	108.868	94.192	103.53	91.788	73.028	73.197	71.06	72.562	68.596	69.468	64.476	60.865	124.055	141.708	144.308	125.883	91.997	107.35	112.952
SCRLRZ3114C04.g	GS1_SS_16282_12967	SCRLRZ3114C04.g_SS	Unknown	uncharacterized	.	.	71.182	88.027	137.012	129.612	105.174		134.518	122.136	62.84	105.245	126.6	128.84	92.492		113.164	130.298	95.344	84.382	81.346	99.085	97.528	97.606	91.896	115.574	107.778	87.078	80.42	75.756	67.216		67.443	77.802	77.792		60.562		109.564	69.801	68.686	122.594	109.304		83.202
SCRLRZ3114A04.g	GS1_SS_16280_17979	SCRLRZ3114A04.g_SS	.	.	Nucleic acid metabolism	.	82.501		97.835	98.41	89.441	89.638	98.028	101.056	95.042	89.838	103.874	108.152	86.94	90.122	106.06	106.679	93.936	93.954	96.427	91.975	105.317	108.609	115.995	104.835	105.316	110.973	109.512	105.226	117.704	119.765	124.935	121.833	98.518	101.919	101.562	101.75	122.772	126.711	132.962	121.818	110.078	106.606	108.341
SCBGLR1002B09.g	GS1_SS_16279_00786	SCBGLR1002B09.g_SS	Unknown	no matches	.	Protein EGG APPARATUS-1
SCAGFL3023D11.g	GS1_SS_22558_09190	SCAGFL3023D11.g_SS	Unknown	uncharacterized	.	RecName:Outer envelope pore protein 37, chloroplastic
SCCCST3006C02.g	GS1_SS_18362_06279	SCCCST3006C02.g_SS	.	.	.	.	95.842	84.203	74.984	80.185	92.532	101.542	69.52	71.54	103.205		73.252	77.194	84.271	98.98	72.4	73.126	98.688	104.03	95.659	97.616	108.685	106.679	93.977	106.164	107.712	93.148	92.084	107.249	94.736	103.086	108.008	98.392	89.869	105.407	97.168	91.104	95.954	109.838	109.886	97.55	105.738	99.584	101.112
SCAGFL3022F05.g	GS1_SS_22556_11250	SCAGFL3022F05.g_SS	Unknown	no matches	.	.	66.605		75.916	77.897	67.761		70.085	73.757	63.312	102.652	88.01	80.616	109.244		80.955	86.884		62.961			64.152	90.092	94.911	68.67	71.152	117.34	118.325	64.597	87.108	97.251	103.328	88.304	62.848	65.632	72.054	61.022	82.05	107.844	106.168	85.296		68.884	80.746
SCCCRZ1002F07.g	GS1_SS_18363_03175	SCCCRZ1002F07.g_SS	Unknown	uncharacterized	.	.	85.94	91.796	88.21	67.473	89.973	92.573	77.443	70.528	84.824	95.348	82.433		82.211	95.295	74.078	79.784	94.898	84.159	90.897	100.33	100.004	93.401	105.286	94.679	116.201	92.112	88.774	110.364	87.361	86.572	97.543	92.912		64.645	64.692		86.266	104.994	95.382	87.079	78.743	70.772	72.118
SCJLRT1022G11.g	GS1_SS_22557_14456	SCJLRT1022G11.g_SS	.	.	.	Cyclopropane-fatty-acyl-phospholipid synthase
SCRLCL6033H07.g	GS1_SS_16265_08922	SCRLCL6033H07.g_SS	.	.	Receptors	receptor Ser/Thr kinase	88.023			72.73	86.862		72.015	72.7	94.972		80.856		78.02		67.072	78.308	98.28	102.42	105.431	98.21	109.709	100.572	99.53	111.657	110.507	82.679	86.433	125.57	109.205	97.148	93.44	113.933	95.983	99.584	97.963	95.384	110.824	97.33	89.68	109.463	104.955	91.518	92.018
SCCCRT1002E08.g	GS1_SS_18365_04740	SCCCRT1002E08.g_SS	.	.	.	RING finger protein 44	115.348	111.354	133.05	116.363	116.969	113.812	115.873	119.068	122.038	108.586	120.25	123.106	108.366	121.25	120.748	120.756	139.602	129.785	141.485	137.985	149.382	136.305	133.34	149.42	152.61	120.052	129.358	153.503	140.382	145.011	145.838	140.958	127.308	119.42	120.121	118.519	138.696	145.515	147.355	137.64	113.608	116.693	126.359
SCCCCL4011F04.g	GS1_SS_22552_10037	SCCCCL4011F04.g_SS	.	.	.	Dihydrolipoyllysine-residue acetyltransferase component of pyruvate dehydrogenase complex
SCRLRZ3112A01.g	GS1_SS_16262_13241	SCRLRZ3112A01.g_SS	Unknown	.	.	.	72.385		103.576	108.673	77		112.312	100.85	73.457		110.008	124.283	73.871		120.188	118.169	78.026	69.652	69.27		109.225	97.392	68.896	126.808	101.942	69.857	73.722	66.337		73.298	77.271	57.555	101.704		69.216	65.105	107.286	71.49	80.656	113.907	113.457	71.585	96.127
SCJFRZ2011A03.g	GS1_SS_18367_09675	SCJFRZ2011A03.g_SS	Unknown	uncharacterized	.	RecName:Uncharacterized protein LOC284861	74.807		97.462	104.094	79.247		103.53	114.465	88.467		110.706	106.254	73.26		107.003	113.58	88.566	83.764	87.772	79.146	112.033	103.96	92.407	96.804	93.102	91.706	91.628	100.658	117.508	116.158	120.796	121.82	108.99	99.805	102.78	110.221	118.244	116.961	120.605	118.212	88.991	103.366	107.282
SCJFFL3C02E10.g	GS1_SS_22555_10622	SCJFFL3C02E10.g_SS	.	.	.	.					79.76																									63.344	66.261	67.9						54.119	67.069
SCEZLB1014B05.g	GS1_SS_16260_12278	SCEZLB1014B05.g_SS	.	.	.	Serologically defined colon cancer antigen 1
SCVPRZ2038G10.g	GS1_SS_18368_01915	SCVPRZ2038G10.g_SS	.	.	.	Ankyrin repeat-containing protein At2g01680	111.722	112.001	126.414	133.793	121.802	108.004	130.558	131.772	125.426	120.752	131.209	136.977	124.578	119.244	137.354	132.098	135.276	138.013	135.964	138.243	138.514	149.851	152.651	147.038	144.007	143.844	148.716	146.952	127.882	134.443	137.501	131.293	120.938	134.068	124.569	121.665	138.08	140.409	143.692	140.736	138.173	135.762	138.634
SCCCSB1001A09.g	GS1_SS_22549_09727	SCCCSB1001A09.g_SS	.	.	.	RecName:Spore coat protein SP96	106.142	109.246	118.899	115.412	106.272	115.385	112.71	115.13	115.012	118.338	112.941	113.976	115.18	116.367	113.86	114.194	117.412	118.56	119.493	121.752	132.106	134.663	134.6	129.67	133.523	131.111	134.937	136.494	123.427	130.795	134.608	129.212	114.015	118.251	113.538	118.879	124.133	133.482	134.36	127.816	115.736	115.897	119.332
SCCCST3006E12.g	GS1_SS_18371_02905	SCCCST3006E12.g_SS	Signal Transduction	Uncharacterized	.	Auxin-induced in root cultures protein 12
SCEPRZ1011A09.g	GS1_SS_22548_00049	SCEPRZ1011A09.g_SS	.	.	.	Solute carrier family 35 member E3	100.356	103.685	117.296	123.277	102.901	95.978	121.894	122.694	101.152	106.561	130.33	118.65	104.135	103.623	117.596	130.145	106.914	92.554	95.309	94.866	109.429	113.956	107.231	109.744	103.74	108.798	108.004	110.036	143.055	142.52	143.652	147.071	108.338	106.336	106.662	105.446	141.256	144.854	139.973	142.527	101.774	110.304	116.894
SCJLRT1021D08.g	GS1_SS_22546_01394	SCJLRT1021D08.g_SS	Signal Transduction	uncharacterized	.	Auxin-induced protein 5NG4	112.282	105.963	107.29	102.306	103.26	121.016	105.134	109.644	116.882	123.333	117.328	113.564	122.896	107.961	107.243	116.532	112.296	106.77	106.25	111.593	105.828	112.582	131.139	105.922	120.112	125.968	122.389	124.737	86.345	82.98	89.714	90.496	97.214	92.477	97.486	98.989	96.839	88.684	79.162	90.54	104.155	99.373	102.596
SCBFRZ2045F02.g	GS1_SS_22545_02910	SCBFRZ2045F02.g_SS	Unknown	.	.	.	79.896		78.644		78.933	95.474	73.597		75.904	91.56	66.414		82.854		66.721			59.27						64.689					138.265	130.73	126.891	139.73					116.505	118.382	115.313	111.919			61.624
SCCCRZ2C04F04.g	GS1_SS_18359_10638	SCCCRZ2C04F04.g_SS	Unknown	Uncharacterized	.	RecName:Serine/arginine repetitive matrix protein 3	112.991	110.693	122.706	126.86	120.28	116.966	125.579	118.272	142.068	132.776	122.038	123.331	136.162	130.089	124.232	119.493	116.277	130.98	100.042	115.512	151.242	153.643	144.946	127.199	127.14	151.655	161.079	130.092	136.921	138.804	136.29	140.79	134.788	145.851	145.24	145.519	135.555	139.396	145.765	139.056	111.527	147.114	144.786
SCCCST3005G09.g	GS1_SS_18360_05918	SCCCST3005G09.g_SS	Unknown	Uncharacterized	.	Splicing factor, arginine/serine-rich 19
SCJLLR1011H01.g	GS1_SS_18346_20769	SCJLLR1011H01.g_SS	DNA metabolism	regulatory protein	Cell cycle	Chromatin assembly factor 1 subunit C (CAF-1 subunit C) (Chromatin assembly factor I p48 su	108.948	108.316	130.116	131.727	124.456	106.704	130.638	135.305	125.54	115.331	140.568	138.522	117.923	121.388	139.3	139.71	128.428	128.764	125.418	128.273	145.076	148.068	144.062	148.836	145.171	143.153	142.296	140.915	157.845	159.53	159.958	159.575	136.852	137.053	134.806	133.394	156.668	164.098	163.132	159.558	127.837	137.188	140.468
SCVPST1060C04.g	GS1_SS_18347_14479	SCVPST1060C04.g_SS	.	.	.	Solute carrier family 35 member F1	84.262		76.167	82.43	97.96		79.79	78.516	90.743	96.228	90.857	79.956	106.028	92.77	85.716	88.198	84.038	85.046	80.942	77.348	94.918	97.964	115.875	97.158	90.197	110.34	100.194	96.877	85.973	85.347	88.604	88.288	77.63		73.446	72.308	79.769	84.226	87.18	80.71		73.172	81.356
SCJFLR1013H02.g	GS1_SS_18361_05562	SCJFLR1013H02.g_SS	.	.	.	DPH4 homolog
SCJFRZ2027B03.g	GS1_SS_22538_15461	SCJFRZ2027B03.g_SS	.	.	Nucleic acid metabolism	Nucleotide metabolism	73.996		95.98	103.405	90.522		103.213	100.154	90.62	97.313	108.436	103.044	97.188	90.376	105.685	107.336	83.737	87.739	92.772	88.468	107.622	102.256	116.156	110.14	103.813	115.229	110.471	102.014	114.391	106.052	112.4	117.472	108.516	91.562	94.342	99.292	111.348	106.941	101.572	113.918	84.185	91.473	103.238
SCUTFL1060F10.g	GS1_SS_22539_18174	SCUTFL1060F10.g_SS	.	.	Nucleic acid metabolism	DNA modification				70.531			68.9	72.242			82.705				75.58	83.272	68.153	66.67			77.191	74.096		79.628	79.63	62.225		68.09	122.266	120.779	126.521	119.52	74.296	73.62	76.988	72.76	117.01	123.357	128.698	115.432		76.481	84.777
SCCCST3001G10.g	GS1_SS_18329_09966	SCCCST3001G10.g_SS	.	.	.	Ubiquitin Ubiquitin Ubiquitin Ubiquitin Ubiquitin Ubiquitin Ubiquitin Ubiquitin Ubiquitin Ubiquitin Ubiquitin Ubiquitin Ubiquitin Ubiquitin Ubiquitin Ubiquitin Ubiquitin Ubiquitin Ubiquitin Ubiquitin Ubiquitin	134.759	139.391	137.186	125.94	135.973	134.612	123.97	129.8	140.486	134.512	127.324	138.641	131.676	139.498	136.948	130.11	126.374	126.448	119.835	128.13	143.958	150.016	149.799	145.18	146.551	144.466	141.658	136.658	144.442	154.818	152.79	145.57	125.02	127.082	124.395	123.45	143.108	160.402	159.088	146.892	117.296	131.078	134.372
SCVPRZ3030G09.g	GS1_SS_22543_20618	SCVPRZ3030G09.g_SS	Unknown	uncharacterized	Stress	Water stress			87.088	98.388			101.747	88.034		102.66	92.2	100.04	114.323		99.088	92.632	71.564				74.108	120.954	125.21	86.927	80.224	137.341	138.428	70.764	124.298	122.025	120.778	125.366					124.797	118.523	113.786	129.738			61.2
SCSGFL1083D07.g	GS1_SS_22544_11120	SCSGFL1083D07.g_SS	Unknown	.	.	Dentin sialophosphoprotein precursor [ Dentin phosphoprotein (Dentin phosphophoryn) (DPP)
SCJFRT2059A09.g	GS1_SS_22528_13158	SCJFRT2059A09.g_SS	.	.	.	Chaperone protein dnaJ 10 (AtJ10) (AtDjC10)							68.388				61.656				61.941						70.62	71.107	66.902	74.167		67.722		71.391	73.331	74.846	76.445	80.018					89.75	70.568	78.147	93.646
SCCCST3006H10.g	GS1_SS_22533_09070	SCCCST3006H10.g_SS	.	.	.	Protein RER1A (AtRER1A)	122.77	126.708	130.424	130.63	130.423	125.713	132.046	130.07	129.172	136.556	135.306	129.231	136.12	126.489	129.783	130.758	129.08	130.488	134.338	135.54	140.898	144.474	150.003	145.47	142.168	149.228	151.236	144.2	126.649	124.548	129.012	129.085	130.19	135.852	124.98	124.452	124.964	132.219	127.811	129.359	130.727	129.066	130.97
SCCCCL4005G05.g	GS1_SS_18344_01636	SCCCCL4005G05.g_SS	Protein metabolism	histone	.	Small heat shock protein, chloroplastic
SCCCLR1048D06.g	GS1_SS_22535_08542	SCCCLR1048D06.g_SS	.	.	.	DNA-directed RNA polymerases I, II, and III subunit RPABC2
SCCCLR1069A06.g	GS1_SS_18334_11566	SCCCLR1069A06.g_SS	Unknown	.	.	Nogo-B receptor
SCRFAD1023F12.g	GS1_SS_22536_15505	SCRFAD1023F12.g_SS	.	.	Transcription Factor	SBP (squamosa promoter binding protein)			78.65	97.885	68.499		95.217	85.225			87.442	99.96	70.241		94.999	92.911	81.098	58.728	74.465		86.988	99.454	96.074	102.367	84.282	114.172	95.805	92.35	110.326	98.522	106.145	115.046	82.166		64.206	70.84	108.617	102.061	93.281	115.632			66.298
SCCCST3002G01.g	GS1_SS_18340_07890	SCCCST3002G01.g_SS	Unknown	uncharacterized	.	.											64.964						65.812											97.562	121.761	91.172	99.078	126.316					105.54	100.94	89.012	102.404		64.106	70.608
SCVPCL6045F10.g	GS1_SS_22527_09709	SCVPCL6045F10.g_SS	.	.	.	.	112.248	113.712	66.75		110.496	115.635			108.1	106.934	60.174		100.298	97.659	67.693		73.111	75.48	79.973	79.028	90.533	80.584	81.938	85.447	77.203	77.411	80.427	85.561	79.264	82.905	82.52	78.15	85.546	95.938	93.498	91.166	77.376	81.802	78.9	67.124	100.492	84.651	96.824
SCACLB1045G10.g	GS1_SS_22524_00412	SCACLB1045G10.g_SS	Unknown	uncharacterized	.	.	95.314	90.499	88.741	89.906	96.021	108.782	89.841	92.506	102.134	91.57	95.365	93.926	90.451	97.737	94.192	93.25	99.13	97.72	107.075	94.124	107.09	103.554	116.878	89.396	102.672	109.33	111.311	114.146	101.658	111.621	117.269	105.539	91.773	95.569	88.694	97.435	108.608	128.414	132.788	109.756	112.45	109.366	113.611
SCVPRZ2039G06.g	GS1_SS_18497_03037	SCVPRZ2039G06.g_SS	.	.	.	.	98.298	100.036	101.925	100.386	101.238	109.747	101.746	98.344	105.939	109.358	101.867	105.246	106.06	105.07	107.977	99.108	105.746	107.648	107.936	106.508	122.489	122.391	122.706	119.62	122.594	121.586	120.842	116.389	114.58	118.382	122.501	115.188	111.8	114.764	112.426	113.936	116.245	123.02	124.138	118.558	111.882	112.3	115.956
SCRLFL4028B09.g	GS1_SS_18496_10257	SCRLFL4028B09.g_SS	Transport	Membrane transporter	.	Nodulin-like protein	95.176	98.333	105.358	86.102	95.217	102.308	86.226	90.914	93.893	105.575	91.38	89.43	101.735	89.91	90.023	91.202	61.837						80.386			73.165	75.447		61.067				57.671										61.234
SCBFST3136H06.g	GS1_SS_18491_13248	SCBFST3136H06.g_SS	.	.	.	Uncharacterized membrane protein At1g06890																					72.015	61.629	62.019	64.807	67.072	60.646		64.815	76.671	79.019	83.706	84.112					82.279	87.848	83.738	82.112			56.675
SCBFST3136G10.g	GS1_SS_18490_06616	SCBFST3136G10.g_SS	Transport	channel	.	Cyclic nucleotide-gated ion channel 2
SCJFRZ2026C10.g	GS1_SS_18494_10455	SCJFRZ2026C10.g_SS	.	.	.	.	94.861	103.496	102.246	89.156	96.942	105.111	92.041	91.147	91.296	98.118	98.242	87.636	95.195	96.155	90.613	94.453	97.956	96.006	103.221	104.496	116.344	117.069	112.721	112.862	119.79	113.043	114.96	113.05	120.751	113.654	119.274	124.546	96.923	96.386	95.201	90.656	125.936	124.533	118.068	125.346	95.881	99.226	106.877
SCEQLR1091C07.g	GS1_SS_18492_12704	SCEQLR1091C07.g_SS	.	.	.	Pre-mRNA-splicing factor SF2
SCBGAM1093C11.g	GS1_AS_16536_02568	SCBGAM1093C11.g_AS	.	.	.	RecName:Platelet binding protein GspB
SCUTAM2087H12.g	GS1_AS_16539_19893	SCUTAM2087H12.g_AS	Carbohydrate metabolism	Sucrose/trehalose/sorbitol and other mono/oligosaccharides	Cell wall	sucrose-phosphate synthase																		64.655			66.572	70.479	74.287	77.008	70.047	75.859	69.639	73.817	71.008	77.275	70.56	74.148	68.037	76.115	70.298	72.333	71.144	85.848	71.753	74.926	71.146	69.522	76.216
SCJLLR1054F03.g	GS1_AS_16566_00730	SCJLLR1054F03.g_AS	Others	uncharacterized	.	Vacuolar-processing enzyme precursor (VPE)													78.307								61.458		64.916			65.6	70.348
SCSGSB1005A04.g	GS1_AS_16565_17293	SCSGSB1005A04.g_AS	.	.	Development	Homeobox protein Hox-D11							67.488		67.326		61.798		68.392		65.846			58.215			68	67.18	70.938	70.028		63.346	64.989		67.213	69.336		57.4	63.8	67.734	63.714	63.486	67.11	69.034	65.026	63.713	70.068	64.756	72.858
SCCCRZ2004G05.g	GS1_AS_16567_01352	SCCCRZ2004G05.g_AS	.	.	.	.																					80.625	67.931		67.354		62.704	69.023		62.562	64.697	67.245	60.646						74.958	63.328	61.412			56.767
SCEPAM2011H12.g	GS1_AS_16579_19887	SCEPAM2011H12.g_AS	Transport	integral to membrane	Bioenergetics	Mitochondrial uncoupling protein 3
SCBFST3136C07.g	GS1_SS_18486_08015	SCBFST3136C07.g_SS	Others	uncharacterized	.	Profilin-A			80.54		73.308		78	94.379			98.757				67.765	106.347	61.084						70.856	73.603		69.754		82.75	96.138	82.38	86.88	104.132					99.691	87.991	76.334	97.633	68.827
SCCCLR1072G08.g	GS1_SS_18487_11486	SCCCLR1072G08.g_SS	.	.	.	Vacuolar protein sorting-associated protein 35
SCRFLB1053G05.g	GS1_SS_18488_08846	SCRFLB1053G05.g_SS	.	.	.	CDK5 regulatory subunit-associated protein 1-like 1	104.438	102.718	100.494	100.71	106.191	107.25	100.424	104.749	110.271	92.642	109.497	115.492	94.2	107.251	112.827	109.939	104.532	107.474	94.987	106.955	131.942	119.629	99.417	128.606	128.359	107.65	101.645	108.249	122.497	125.144	129.32	128.378	117.102	114.586	116.019	119.207	125.798	131.61	127.59	127.038	103.501	116.34	118.477
SCACLR2014H03.g	GS1_SS_18482_16104	SCACLR2014H03.g_SS	Cytoskeleton and vesicle trafficking	SNARE	Stress	RecName:Glycoprotein gp2
SCBFST3135H08.g	GS1_SS_18481_12151	SCBFST3135H08.g_SS	DNA metabolism	histone	.	Probable histone H2AXa Probable histone H2AXa							66.662	71.873			77.726				69.204	76.044		56.934			62.319	70.934		85.577	70.097	61.398	66.5		74.446	59.873		75.215		64.013	60.272		90.926	66.616	63.853	94.685		63.375	67.492
SCCCRZ1002B03.g	GS1_SS_18475_20320	SCCCRZ1002B03.g_SS	Redox Metabolism	.	Stress	peroxidase																										61.238	69.537	64.179	128.513	116.433	119.786	134.551					131.448	120.498	117.775	125.688
SCBFST3135E04.g	GS1_SS_18474_13741	SCBFST3135E04.g_SS	.	.	.	Uncharacterized protein At1g22800	98.074	98.566	101.486	104.91	92.386	105.099	102.08	102.019	97.237	99.316	108.058	104.088	93.948	100.122	105.42	105.03	98.18	99.176	101.645	99.569	112.752	114.649	113.955	111.193	112.562	116.794	116.012	110.404	120.308	126.893	133.056	123.748	109.283	112.355	109.935	108.177	125.276	132.13	136.327	124.448	108.802	113.91	118.402
SCBFST3135D08.g	GS1_SS_18473_12053	SCBFST3135D08.g_SS	.	.	.	.																		56.867			62.307	73.597	72.947	70.436	69.058	82.966	72.108
SCBFST3135B05.g	GS1_SS_18471_10852	SCBFST3135B05.g_SS	Protein metabolism	heat-shock protein	.	18.1 kDa class I heat shock protein
SCMCST1058E09.g	GS1_SS_18468_09347	SCMCST1058E09.g_SS	.	.	.	THO complex subunit 5 homolog B	73.13		94.096	88.928	79.501		89.735	95.056	81.827		95.942	98.795	72.694	84.044	98.289	94.798	75.478	77.309		81.773	100.165	94.947	95.643	101.186	91.975	91.298	95.398	85.142	99.036	105.67	108.325	99.602	78.294	81.847	80.186	78.572	99.756	113.114	114.619	99.082		85.57	88.457
SCJFRZ2025E01.g	GS1_AS_16600_21831	SCJFRZ2025E01.g_AS	Unknown	uncharacterized	Unknown protein	.											57.828	81.693			66.976	69.525		62.45				82.279	79.032	68.127		96.94	92.131			61.506	76.66	57.418	67.82	74.832	61.811	69.059	72.771	71.598	73.21	78.457	96.29	66.646	71.718
SCRLLR1109H12.g	GS1_AS_16598_04031	SCRLLR1109H12.g_AS	Protein metabolism	peptidase	.	Thylakoidal processing peptidase 1, chloroplastic
SCRFLR1012B04.g	GS1_AS_16604_16449	SCRFLR1012B04.g_AS	.	.	Receptors	receptor Ser/Thr kinase	89.09	85.532	95.056	97.579	102.36	91.511	99.641	101.688	103.682	91.352	104.69	101.658	94.734	96.062	102.215	104.766	102.084	106.024	104.325	102.992	107.481	99.966	101.022	105.757	100.18	97.08	100.984	114.796	102.472	96.488	93.195	102.267	79.87	81.232	81.507	80.353	99.6	96.193	94.3	99.629	95.027	81.572	91.646
SCVPRZ3028E05.g	GS1_AS_16602_17017	SCVPRZ3028E05.g_AS	.	.	Receptors	receptor Ser/Thr kinase	84.186	84.518			80.476				88.78	87.844	64.061		78.788	83.716					65.506		66.552	62.391	70.487	70.474	68.049	69.237	71.054	71.641	76.141	72.264	66.473	69.154	69.833	88.99	83.712	87.216	77.902	73.434	66.965	71.685	94.507	72.976	82.875
SCVPRZ2037A11.g	GS1_SS_18464_13351	SCVPRZ2037A11.g_SS	.	.	.	Deoxynucleotidyltransferase terminal-interacting protein 2
SCCCCL5002G02.g	GS1_SS_18465_00856	SCCCCL5002G02.g_SS	.	.	.	RecName:Protein transport protein Sec61 subunit gamma	67.554		71.122		69.596		69.915	71.288	73.059		61.587		71.47		68.876						72.304	69.297	81.046			76.084	77.625	67.99	80.698	80.372	85.356	84.484	67.727	68.722	67.38	66.546	75.744	80.235	72.346	73.153		66.323	73.948
SCCCLB1021E06.g	GS1_SS_18463_21827	SCCCLB1021E06.g_SS	Carbohydrate metabolism	Starch synthase EC 2.4.1.21	Carbohydrate metabolism	Starch and sucrose metabolism	132.49	137.174			139.6	131.909	66.223	70.277	123.427	91.329	72.922		79.901	116.42		76.952	152.594	147.246	141.633	155.314	112.769	134.852	107.556	143.638	164.134	99.894	90.116	149.948	114.622	122.886	127.996	115.006	90.139	116.56	96.955	90.266	149.12	119.383	126.872	147.891	155.55	93.362	98.533
SCJFST1016G02.g	GS1_SS_18444_17341	SCJFST1016G02.g_SS	Development	uncharacterized	Development	cell differentiation	104.516	109.745	111.445	118.874	108.613	117.115	116.171	109.236	98.708	118.251	115.333	114.248	112.981	107.802	110.852	111.7	100.906	100.832	110.554	103.577	111.976	111.48	120.659	113.758	111.92	123.91	118.933	118.456	113.39	115.476	122.041	117.082	110.298	98.526	98.078	100.596	119.781	121.484	119.841	128.044	103.089	95.972	105.684
SCVPRZ3030F10.g	GS1_AS_16613_19520	SCVPRZ3030F10.g_AS	Signal Transduction	transcription factor	Transcription Factor	Trihelix	73.94		75.56	76.365	78.733		83.621	76.784	79.078		78.382	85.794	81.32		79	77.934	70.814	73.507	77.22	74.632	85.19	81.27	80.598	91.722	81.59	81.848	82.698	85.776	85.124	85.266	80.138	81.633	82.796	85.478	82.388	85.63	84.152	84.446	81.614	84.631	93.154	84.64	93.358
SCQSLB1049G04.g	GS1_SS_18442_00981	SCQSLB1049G04.g_SS	Signal Transduction	transcription factor	Transcription Factor	bZIP	132.814	129.312	145.734	148.09	142.148	126.868	149.116	143.494	145.35	146.643	147.608	147.308	151.706	139.527	149.801	143.836	131.644	131.438	131.99	134.682	146.945	148.436	152.824	143.933	139.028	153.462	158.108	140.497	140.744	149.352	155.32	141.311	142.76	144.747	141.355	138.377	141.64	150.134	152.146	139.747	132.754	144.044	147.33
SCBFST3133F03.g	GS1_SS_18450_07413	SCBFST3133F03.g_SS	.	.	.	GTP-binding protein YPTM1	98.479	97.162	118.524	111.539	108.118	105.57	109.856	114.76	119.806	123.886	118.238	112.404	128.746	117.552	115.214	116.391	107.802	105.16	113.82	116.516	114.45	123.214	129.92	114.974	121.33	131.934	129.196	116.968	103.939	96.298	97.086	108.827	110.026	104.458	100.319	102.666	100.904	103.292	96.909	101.44	104.137	106.36	112.37
SCCCLR1C05A04.g	GS1_AS_16617_02968	SCCCLR1C05A04.g_AS	.	.	.	RecName:Vegetative cell wall protein gp1
SCJLRZ1024C07.g	GS1_SS_18448_11174	SCJLRZ1024C07.g_SS	.	.	.	Uncharacterized protein At2g24330	114.888	122.698	127.808	128.672	117.942	123.208	128.509	121.237	117.589	130.314	122.067	135.456	124.342	117.536	131.42	123.62	119.796	122.574	123.427	126.5	135.059	139.686	139.026	144.238	139.052	139.64	144.729	135.137	129.73	136.447	141.044	133.571	125.506	128.102	122.862	121.282	133.352	144.4	141.51	137.976	127.044	121.575	125.65
SCJLLR1011G11.g	GS1_AS_16616_07067	SCJLLR1011G11.g_AS	Unknown	uncharacterized	.	Nudix hydrolase 8
SCBFST3133G06.g	GS1_SS_18454_09306	SCBFST3133G06.g_SS	.	.	.	RecName:Uncharacterized protein C10orf95	107.276	113.534	122.292	124.021	115.286	113.527	121.636	126.48	122.479	149.684	127.095	117.809	147.972	120.575	119.058	124.829	121.602	124.653	136.504	129.096	132.815	142.438	161.826	134.872	133.628	153.691	153.338	157.814	120.724	117.582	119.512	128.16	126.604	123.564	121.489	120.832	123.532	115.6	118.414	126.836	127.612	126.597	132.201
SCBFST3133G05.g	GS1_SS_18453_03878	SCBFST3133G05.g_SS	Unknown	uncharacterized	.	.	89.249				88.334	91.17			101.419				70.757	99.002			105.938	99.432	96.731	84.993	125.79	72.628	106.202	121.078	104.349	71.492	74.186	136.983	73.053	66.137		75.364	137.914	106.53	116.408	131.346	73.035	66.179		62.126	109.875	120.712	129.996
SCCCLR1065C05.g	GS1_SS_18460_18010	SCCCLR1065C05.g_SS	Pathogen Resistance	induced by biotic and abiotic stress and hormone	Cell wall	chitinase	117.119	115.048	116.318	125.62	113.071	104.816	126.65	121.462	100.27	91.576	133.788	123.502	88.524	98.248	116.98	128.51	120.142	111.364	114.152	111.361	130.486	116.884	103.208	144.023	127.731	101.016	96.56	138.172	122.44	122.864	130.53	126.362	99.936	105.226	106.688	95.077	134.769	126.688	131.132	138.094	95.336	103.769	113.475
SCBFST3133A01.b	GS1_SS_18455_03276	SCBFST3133A01.b_SS	.	.	.	RecName:Putative protein TPRXL	103.392	95.733	67.549	79.577	108.446	107.243	75.186	80.371	115.036		80.53	80.782	84.079	111.18	77.978	83.671	132.071	133.904	141.786	134.316	134.984	140.84	142.92	131.944	148.211	129.89	122.506	156.365	112.286	116.57	120.259	117.61	129.929	139.208	127.781	129.852	113.55	121.113	122.108	117.974	141.472	130.547	130.03
SCCCLR1076H11.g	GS1_AS_16621_21342	SCCCLR1076H11.g_AS	Protein metabolism	.	Protein metabolism	Dolichyl-diphosphooligosaccharide-protein glycosyltransferase 67 kDa subunit precursor (EC	87.594	93.984	106.822	117.513	96.903		113.526	116.179	100.622	91.439	123.607	116.52	92.472	96.086	122.062	121.518	99.434	97.902	82.4	83.935	124.06	124.538	119.43	125.053	121.614	119.08	119.846	112.23	123.969	121.605	124.848	127.108	96.958	91.096	91.047	86.462	125.987	120.864	122.136	124.464	84.157	96.063	101.932
SCEQRT2027E03.g	GS1_AS_16623_18451	SCEQRT2027E03.g_AS	Hormone biosynthesis	uncharacterized	Hormone biosynthesis	Auxin							62.293						67.911		60.49							66.874	72.74	62.569		64.463	68.641
SCBFST3132G06.g	GS1_SS_18440_13648	SCBFST3132G06.g_SS	Unknown	methyltransferase	.	Probable methyltransferase PMT6 OS=Arabidopsis thaliana GN=At3g10200 PE=2 SV=1											64.689							59.768			84.181	70.913	65.276	77.734	71.22	57.252		72.5	82.102	85.976	92.293	86.464					86.455	92.894	89.976	86.899
SCBFST3132G08.g	GS1_SS_18441_09795	SCBFST3132G08.g_SS	.	.	.	.		90.942	94.136	80.056	82.79		80.604	75.339	66.606	109.527	80.656	88.093	101.09		88.459	76.122	75.29	69.63	74.45	80.431	74.594	92.734	98.188	79.126	90.183	101.444	97.376	84.6
SCRLAD1040B03.g	GS1_SS_18429_02410	SCRLAD1040B03.g_SS	.	.	.	.	76.019		77.78	89.257	81.098		84.29	85.684	81.882		93.316	90.358	69.736		89.504	92.421	81.329	77.3	75.374	81.423	100.804	94.742	85.561	99.955	104.221	89.509	87.68	88.218	104.96	107.05	112.463	111.384	88.5	84.9	88.358	90.238	109.935	115.784	111.798	110.957	83.688	93.655	95.32
SCCCLR1C07D01.g	GS1_SS_18428_09458	SCCCLR1C07D01.g_SS	.	.	.	Reticulon-3-A
SCAGST3138F06.g	GS1_SS_18425_01926	SCAGST3138F06.g_SS	.	.	.	Lectin-related protein
SCAGST3138E12.g	GS1_SS_18424_02873	SCAGST3138E12.g_SS	Others	.	.	.	100.993	104.834	103.542	94.106	99.076	107.032	96.14	100.145	103.152	98.313	102.53	107.741	92.206	102.892	105.2	100.863	104.805	105.631	89.066	91.278	124.86	120.387	112.975	115.941	124.548	111.374	110.231	114.748	131.899	131.124	131.474	132.243	115.508	122.107	121.735	120.588	131.706	135.795	139.524	130.712	115.39	125.389	125.266
SCBFST3132E08.g	GS1_SS_18437_08357	SCBFST3132E08.g_SS	.	.	.	RecName:Formin-like protein 6
SCCCSB1002F02.g	GS1_AS_16639_06413	SCCCSB1002F02.g_AS	Unknown	Uncharacterized	.	.																																								67.509	94.283	62.268	59.604
SCJFRT1005G01.g	GS1_SS_18436_08946	SCJFRT1005G01.g_SS	Unknown	Uncharacterized	.	RecName:Formin-like protein 14
SCCCSB1002C05.g	GS1_AS_16637_14798	SCCCSB1002C05.g_AS	.	.	Transcription Factor	Other Auxin-response factors	71.675		76.294	68.192			66.35		70.324		66.308		69.84		73.558	69.356	67.962	64.6		69.438	65.294	70.336	69.998	71.835	67.058	63.627	73.992	71.678	73.95	79.819	75.53	72.894	69.316	66.999	68.021	62.961	78.556	79.935	80.196	79.514	72.79	64.227	71.293
SCBFST3132A03.g	GS1_SS_18434_02558	SCBFST3132A03.g_SS	Unknown	.	.	Uncharacterized protein LOC284861	90.357	91.61	125.239	117.488	103.566		119.251	121.773	104.291	121.762	124.764	124.048	125.464	107.886	123.674	123.872	99.382	88.158	96.482	88.724	113.43	107.402	111.269	117.722	102.403	111.345	110.582	106.882	101.879	91.628	97.351	105.86	121.762	98.971	109.902	118.088	104.74	95.843	94.164	106.722	102.799	108.929	113.763
SCBFRZ2048B09.g	GS1_SS_18430_09463	SCBFRZ2048B09.g_SS	Unknown	Uncharacterized	.	DUF246 domain-containing protein At1g04910	89.96	91.215	111.538	123.974	90.508		122.446	119.98	83.764		129.31	110.169	74.9	81.286	104.691	126.296	119.111	102.884	108.119	108.102	127.849	112.991	85.791	127.572	121.848	87.456	85.922	123.145	138.904	145.516	151.075	142.72	105.422	111.774	111.893	103.285	142.27	151.713	148.946	142.908	91.134	119.984	122.35
SCCCLB1C05F02.g	GS1_SS_18438_08420	SCCCLB1C05F02.g_SS	Others	peptidase	.	Probable thylakoidal processing peptidase 2, chloroplastic
SCACSB1035E05.g	GS1_AS_16663_18609	SCACSB1035E05.g_AS	RNA metabolism	rna binding protein	Protein metabolism	Chloroplast 50S ribosomal protein L2	68.824				69.933		66.269	66.387	76.618		65.437		67.961		68.408		77.588	76.189	79.026	76.476	82.816	78.002	77.038	82.86	82.876	80.958	82.427	88.495	72.408	68.886	67.622	71.823	80.421	74.449	76.542	86.938	75.514	69.853	65.321	71.564	87.13	79.597	84.149
SCEQLR1029A04.g	GS1_AS_16655_20401	SCEQLR1029A04.g_AS	AminoAcid and nitrogen metabolism	aminotransferase	Amino acid metabolism	putative acetylornithine transaminase										90.966			81.256										69.054			59.523										57.709
SCMCLR1123H06.g	GS1_AS_16654_01529	SCMCLR1123H06.g_AS	Unknown	.	.	.	78.618	88.28	86.139	75.437	80.34	92.348	75.296	76.634	75.678		72.124	82.792	77.726		82.64	81.767						63.082	65.198						81.196	77.926	82.195	80.537	72.139	80.442	71.476	75.403	79.35	82.099	79.074	81.562	88.178	81.078	81.606
SCCCRZ2C04F03.g	GS1_SS_18422_07046	SCCCRZ2C04F03.g_SS	.	.	Transporters	Cation efflux family (Cation_efflux)	148.018	144.881	150.968	159.9	153.748	146.827	158.072	153.963	154.468	143.013	152.991	154.868	143.394	153.936	153.4	148.322	149.418	151.448	148.94	152.386	164.656	159.099	151.928	164.558	160.168	153.794	151.29	159.882	158.241	153.311	149.804	161.109	163.309	162.976	160.231	161.185	160.47	154.336	151.144	160.508	147.912	165.448	168.41
SCEQRT1033C04.g	GS1_SS_16437_15085	SCEQRT1033C04.g_SS	.	.	Protein kinase	RLCK	69.935		82.767	84.709	76.599		79.056	80.848	69.92		90.784	81.062	72.596		84.77	90.585	65.48	63.162	70.875		86.198	97.398	105.738	87.607	80.416	96.779	96.716	97.032	76.195	71.744	71.748	80.008	65.39		57.093	60.702	79.216	70.213	72.02	75.504		66.184	76.503
SCSBRZ3126B07.g	GS1_SS_16439_14407	SCSBRZ3126B07.g_SS	.	.	.	Importin subunit alpha-2 (Karyopherin subunit alpha-2) (KAP alpha)	79.3		83.44	89.446	80.262		87.244	87.548	93.556		91.442	93.638	87.238	86.598	92.871	92.519	89.244	92.122	86.981	88.225	102.552	94.361	100.466	94.428	97.697	97.493	95.434	101.735	106.818	105.842	108.48	106.874	89.22	88.363	92.581	92.418	103.71	111.664	113.18	102.274	85.981	94.892	98.199
SCRLSB1044H11.g	GS1_SS_16432_11070	SCRLSB1044H11.g_SS	.	.	.	RecName:Microtubule-associated protein 70-4
SCSBRZ3125F02.g	GS1_SS_16436_20397	SCSBRZ3125F02.g_SS	.	.	No matches	.			73.651					69.116			62.424	93.652			90.222	66.672	63.294	61.786				61.266		59.88					61.535	68.557	73.468	62.282					62.758	71.988	77.536	58.044	71.726		63.618
SCQSHR1020H10.g	GS1_SS_16458_10401	SCQSHR1020H10.g_SS	.	.	.	Nitrate/chlorate transporter				68.881			70.353				72.904					74.124		75.296		75.436	71.497	57.644	64.766	83.212	70.144	67.007			69.925	63.73		70.227	56.664				88.766	72.235		91.046	71.534		63.915
SCEZLB1012D01.g	GS1_SS_16452_11203	SCEZLB1012D01.g_SS	Carbohydrate metabolism	Nucleotide sugar synthesis, conversion and transport	Cell wall	putative TDP-glucose dehydratase or UDP-glucuronic acid decarboxylase	73.508		103.22	108.303	89.032		111.044	116.414	80.994		122.532	106.928	74.791	81.249	103.59	119.114	95.736	97.127	91.578	89.76	111.322	104.036	95.966	119.288	98.198	102.982	100.294	115.564	137.713	130.998	132.946	144.39	92.52	86.16	87.656	85.659	138.678	133.954	127.939	141.461	97.946	92.184	98.394
SCSGRZ3059F11.g	GS1_SS_16451_00591	SCSGRZ3059F11.g_SS	.	.	.	.					69.179				69.262		66.315		72.974		71.728	65.86					69.576	61.219	75.132			69.777	72.628	72.693	64.634	63.742	71.19	70.472					73.33	75.232	81.167	68.552			60.144
SCSGRZ3059D10.g	GS1_SS_16448_20035	SCSGRZ3059D10.g_SS	.	.	Cell cycle	AtRAD17	68.828		69.741	70.837	70.561		72.021	70.692	72.856		73.222	87.066			82.613	72.002	66.515	65.202	66.511		90.616	87.456	94.113	86.14	87.734	90.762	87.184	77.694	84.549	83.421	90.454	85.514	70.749		64.05	59.586	91.19	92.534	97.957	89.959		68.692	77.084
SCSGRZ3059C05.g	GS1_SS_16445_02402	SCSGRZ3059C05.g_SS	Unknown	uncharacterized	.	.	73.994		74.072	73.136	73.244	88.454	75.524	78.246	75.089		80.642	84.161	69.484		80.647	81.849	60.258				86.072	63.321		71.639				74.706	130.546	116.383	120.856	132.38	85.062	61.859	77.812	84.346	124.85	125.832	115.23	125.518		76.712	86.322
SCCCST3001C06.g	GS1_SS_16418_10789	SCCCST3001C06.g_SS	.	.	.	Filament-like plant protein 4
SCSBRZ3123B01.g	GS1_SS_16419_04104	SCSBRZ3123B01.g_SS	.	.	.	.	87.618	87.326		72.227	81.324	99.437	65.056	70.113	93.441		69.398		72.574	90.245	67.467	68.906	64.742	63.372	68.547	66.092	68.878	68.072	72.88	64.212	68.517	73.31	72.566	74.555	90.24	91.099	96.716	94.549	71.444	76.64	75.906	72.314	89.637	100.208	100.804	89.824	73.66	74.539	81.646
SCSBRZ3123G11.g	GS1_SS_16421_07209	SCSBRZ3123G11.g_SS	.	.	.	DNA topoisomerase 2-binding protein 1
SCSBRZ3124A08.g	GS1_SS_16424_21737	SCSBRZ3124A08.g_SS	.	.	Bioenergetics	tricarboxylic acid cycle																						61.471	65.353						70.134	66.793		54.461			58.698		65.041	64.154					63.987
SCSBRZ3124A02.g	GS1_SS_16423_13374	SCSBRZ3124A02.g_SS	.	.	.	Pentatricopeptide repeat-containing protein At2g30780 OS=Arabidopsis thaliana GN=At2g30780 PE=2 SV=1								66.162			63.752				76.752	74.83					67.152	65.086	66.46	70.306		69.122	69.143		74.771	67.08	70.029	75.722	60.174	60.397			77.294	71.46	76.562	72.075			63.839
SCSBRZ3124D12.g	GS1_SS_16426_11932	SCSBRZ3124D12.g_SS	.	.	.	.																								60.593					64.794	68.87	68.471	65.396		60.465	58.364		68.895	74.005	70.433	64.394			67.519
SCJFST1015C07.g	GS1_SS_16425_10770	SCJFST1015C07.g_SS	Others	uncharacterized	.	Mavicyanin			68.314	86.479			93.743	97.416			105.199	82.654			64.253	90.421									72.292				79.144	70.263	77.078	84.506	60.753	66.748	69.318	61.397	98.088	81.326	78.126	97.185	70.908	64.764	68.858
SCCCLB1001F06.g	GS1_SS_16428_16407	SCCCLB1001F06.g_SS	.	.	Protein kinase	MAPK/MAPKK/MAPKKK	107.09	104.891	114.862	111.521	102.952	114.766	107.306	113.878	108.346	107.83	115.788	114.784	108.275	110.652	117.194	116.436	106.773	105.088	112.784	103.561	115.612	112.984	123.778	110.437	109.164	116.104	113.239	121.868	118.256	120.544	123.531	121.557	108.864	105.561	101.886	106.588	118.474	122.401	128.795	116.606	108.47	106.919	109.348
SCSBRZ3124E02.g	GS1_SS_16427_12392	SCSBRZ3124E02.g_SS	Others	uncharacterized	.	Phosphatidylinositol-4-phosphate 5-kinase 1
SCEPAM2056G08.g	GS1_SS_16429_09681	SCEPAM2056G08.g_SS	Unknown	Uncharacterized	.	Uncharacterized transporter YBR287W			74.043	74.934			77.148				59.9	78.212	90.583		83.187	66.335	62.037	57.79	78.552	66.78	66.802	116.25	112.752	85.994	90.78	125.834	127.498	96.718	84.094	84.771	90.312	92.754	59.197				88.974	87.56	90.606	96.632	75.73
SCEQAM1042G12.g	GS1_SS_16392_06081	SCEQAM1042G12.g_SS	.	.	.	CBS domain-containing protein CBSCBSPB5 CBS domain-containing protein CBSCBSPB4																													122.071	110.942	108.348	126.408					121.71	114.373	116.936	119.927
SCSBRZ3120E09.g	GS1_SS_16393_14461	SCSBRZ3120E09.g_SS	Unknown	no matches	.	.	73.927		93.572	89.752	77.998		88.224	102.874	93.286		102.576	103.462	75.278	87.493	100.874	108.26	112.52	116.066	114.348	113.114	109.51	113.706	113.006	111.922	121.161	111.452	110.106	132.482	102.42	106.337	112.118	113.452	94.502	108.846	94.478	95.736	101.673	112.183	117.262	108.19	117.929	103.426	104.27
SCSBRZ3121G09.g	GS1_SS_16402_09100	SCSBRZ3121G09.g_SS	Cell wall metabolism	Polysaccharide biosynthesis	Cell wall	Cellulose synthase like (CSL)	76.438		89.29	100.665	74.315		98.792	95.974	79.33	86.559	101.534	92.9	75.606	81.738	92.296	102.369	81.938	81.515	84.854	77.462	96.972	89.784	97.987	100.114	98.816	86.606	88.786	101.299	132.42	120.451	121.421	136.059	82.286	81.285	84.892	85.236	140.357	127.154	120.469	139.843	113.476	102.422	101.276
SCVPRZ2044E01.g	GS1_SS_16401_21702	SCVPRZ2044E01.g_SS	.	.	Unknown protein	Putative AP2 transcription factor															62.321						67.764	73.733		68.108		74.67	70.894	68.598	78.487	81.608	84.061	81.884	64.237		64.674	61.949	81.848	88.598	86.86	85.025		70.238	74.251
SCQSST1037F05.g	GS1_SS_16399_21272	SCQSST1037F05.g_SS	Carbohydrate metabolism	Nucleotide sugar synthesis, conversion and transport	Cell wall	UDP-glucose pyrophosphorylase			72.051	75.174			69.179				64.748	80.252			82.864	72.124						66.545	73.266	71.188				66.847		61.712	69.538	56.419					65.442	67.91	81.014	62.537			60.424
SCQGAM1045F09.g	GS1_SS_16395_10788	SCQGAM1045F09.g_SS	.	.	.	ATP-dependent DNA helicase 2 subunit 2
SCQSHR1023C04.g	GS1_SS_16417_07447	SCQSHR1023C04.g_SS	.	.	Receptors	receptor Ser/Thr kinase	108.256	108.752	128.537	125.789	112.266	121.823	125.296	127.592	120.41	125.456	125.119	138.762	114.358	121.454	134.391	132.835	123.544	123.282	133.844	124.495	148.748	138.642	135.942	149.828	139.086	144.234	140.872	135.988	123.554	126.693	132.874	130.786	141.7	112.826	127.988	132.283	133.154	130.255	130.846	141.228	138.24	133.435	141.634
SCRURT2010A08.g	GS1_SS_16414_08732	SCRURT2010A08.g_SS	.	.	.	Putative mitochondrial 2-oxoglutarate/malate carrier protein
SCSBRZ3122E09.g	GS1_SS_16411_13862	SCSBRZ3122E09.g_SS	.	.	.	Aldose 1-epimerase
SCCCAM1073G04.g	GS1_SS_16406_09361	SCCCAM1073G04.g_SS	.	.	.	Sorting nexin-4
SCJFST1013C07.g	GS1_SS_16378_19841	SCJFST1013C07.g_SS	.	.	Nucleic acid metabolism	RecName:Leucine-rich repeat extensin-like protein 3
SCSGRT2065F04.g	GS1_SS_16386_12779	SCSGRT2065F04.g_SS	.	.	.	.	113.058	116.502	115.621	98.344	113.428	115.99	97.299	100.076	116.727	118.373	105.99	104.644	115.412	112.908	107.468	102.198	115.815	110.47	117.243	116.926	129.77	130.621	132.815	128.487	134.538	126.55	127.44	127.324	116.358	123.5	130.728	118.656	107.576	101.486	103.074	95.969	120.281	128.671	136.803	118.638	97.942	105.491	115.472
SCCCST2003E08.g	GS1_SS_18318_10444	SCCCST2003E08.g_SS	.	.	.	.													66.212					57.156			61.652	62.915	69.079	70.73		62.35	69.815	63.713	66.136	64.094		62.654	60.894	69.853	67.434	63.67	70.478	71.611	65.019	66.842	70.557	65.242	74.988
SCRLAM1011B10.g	GS1_SS_16388_10353	SCRLAM1011B10.g_SS	.	.	.	.	69.604		76.748	79.134	79.687		77.757	81.33	83.838		88.17	82.821	79.056		87.236	85.586	89.135	92.99	92.322	90.288	112.133	113.577	114.086	112.365	112.581	110.37	114.127	110.429	93.498	97.697	98.97	98.163	85.314	81.584	82.41	77.119	99.5	95.339	102.7	99.856	74.629	84.142	91.234
SCCCST2002D08.g	GS1_SS_18315_16584	SCCCST2002D08.g_SS	Others	O-methyltransferase (OMT)Cell wall	Secondary metabolism	orcinol O-methyltransferase	122.345	112.31	115.402	109.169	112.955	120.272	110.451	110.699	128.648	107.71	107.57	95.894	112.29	136.153	96.876	95.62	120.468	126.049	119.964	132.637	151.963	134.184	125.941	137.661	130.749	137.262	123.792	141.99		59.878		58.406	111.134	107.85	98.669	94.619	64.546	56.255		75.878	103.782	105.843	101.371
SCJFST1016G10.g	GS1_SS_16389_09885	SCJFST1016G10.g_SS	.	.	.	Aspartic proteinase-like protein 1
SCCCST2003A05.g	GS1_SS_18314_06609	SCCCST2003A05.g_SS	.	.	.	.	92.214	93.196	102.577	80.249	93.981	89.401	89.4	79.045	93.846	94.729	91.284	99.082	94.739	91.323	91.422	88.892	82.904	82.375	83.473	77.62	99.056	87.02	88.036	94.022	84.888	86.25	84.233	93.558	97.33	104.682	94.251	87.137	83.21	81.116	81.058	78.321	92.973	98.943	95.512	75.387	82.698	75.312	85.575
SCSBRZ3120C06.g	GS1_SS_16390_16900	SCSBRZ3120C06.g_SS	.	.	Stress	Water stress	80.547		98.16	94.152	81.058		109.388	91.834	85.29		98.352	113.58	94.872	86.876	109.444	96.972	75.162	81.629	76.046	85.696	100.772	95.825	95.734	94.19	94.825	105.681	106.32	91.52	106.596	101.176	101.774	109.221	93.938	91.454	92.156	92.053	103.496	109.1	104.581	102.965	93.418	98.15	101.419
SCCCCL4007D06.g	GS1_SS_18313_04045	SCCCCL4007D06.g_SS	.	.	Receptors	receptor Ser/Thr kinase	99.464	98.222	105.076	117.349	101.601	99.154	120.301	115.065	99.31	105.174	122.228	120.941	99.532	86.73	121.842	124.605	102.198	101.528	96.156	100.182	124.095	114.56	116.292	118.212	115.812	114.517	114.905	117.83	158.878	155.537	153.52	161.138	95.598	99.672	106.829	101.69	156.979	155.53	153.522	155.657	94.994	105.124	117.514
SCEQRT1029D05.g	GS1_SS_16380_18621	SCEQRT1029D05.g_SS	Light harvesting	metallopeptidase	Protein metabolism	FtsH-like protein Pftf precursor	161.411	160.462	112.034	108.713	163.511	168.277	111.677	107.544	167.058	175.981	110.446	115.858	169.587	161.312	116.722	111.051	161.298	163.972	154.97	161.309	169.334	174.417	180.082	179.382	162.353	173.271	177.356	168.359	129.152	137.576	140.713	128.872	166.892	179.528	171.738	174.253	132.365	136.367	143.789	129.08	168.462	182.681	181.451
SCSBRZ3119E03.g	GS1_SS_16381_08370	SCSBRZ3119E03.g_SS	.	.	.	.	82.408	94.167	93.196	78.498	85.917	93.647	82.046	80.834	84.431	91.753	81.764	84.574	86.247		81.595	80.24	68.482	67.249	73.307	73.781	78.151	77.952	91.818	70.662	75.262	84.892	83.246	81.117	91.055	95.422	97.906	93.182	74.33	79.938	78.862	82.948	86.613	98.186	100.04	87.876	84.046	78.044	86.436
SCVPRZ2035A03.g	GS1_SS_16382_04113	SCVPRZ2035A03.g_SS	Transport	Membrane transporter	.	Nodulin-like protein	68.9		89.964	74.495	75.015		87.554	89.348	72.788		101.129				73.88	94.978									69.427				68.936			70.417					66.818	60.903		59.22
SCSBRZ3119F07.g	GS1_SS_16383_13320	SCSBRZ3119F07.g_SS	Unknown	.	.	.	96.307	98.753	100.444	107.274	91.764	102.495	106.888	106.46	86.396	94.58	106.726	113.834	89.35	89.452	107.5	99.161	108.62	114.64	102.958	108.218	113.614	112.152	113.238	122.752	114.504	110.434	105.724	125.184	73.542	71.987	75.026	82.639	102.96	114.186	111.796	110.979	80.908	80.128	73.932	79.309	114.124	107.418	109.984
SCVPRT2073F05.g	GS1_SS_18327_18887	SCVPRT2073F05.g_SS	.	.	Transporters	Sugar (and other) transporter (Sugar_tr)	103.688	102.271	108.347	110.124	96.754	101.713	109.64	109.654	109.58	111.994	110.551	120.592	109.52	107.148	119.153	113.843	107.556	112.209	88.928	94.346	126.45	123.094	132.065	126.97	125.964	127.592	125.605	123.711	119.358	130.226	131.98	121.757	112.476	117.776	116.33	116.48	119.866	131.566	128.954	123.752	117.887	120.486	119.588
SCCCST2004G03.g	GS1_SS_18323_02083	SCCCST2004G03.g_SS	Unknown	uncharacterized	.	RecName:Vegetative cell wall protein gp1
SCSBRZ3120E03.g	GS1_SS_16391_05098	SCSBRZ3120E03.g_SS	Unknown		.																												64.059														85.606	96.496
SCCCST2004D07.g	GS1_SS_18322_13748	SCCCST2004D07.g_SS	Unknown	.	.	.	69.892		75.56	79.509	75.941		79.163	87.04	82.877		86.336	87.912	69.44		87.773	90.202	92.523	95.512	92.407	86.917	107.24	105.806	111.694	97.73	101.618	111.08	112.85	100.896	112.051	118.197	122.184	113.83	99.834	106.983	96.857	106.984	108.549	121.94	123.503	106.746	113.082	92.532	96.341
SCCCST2004B02.g	GS1_SS_18321_11168	SCCCST2004B02.g_SS	Unknown	.	.	.	79.583		71.603	81.748	83.99		79.19	75.521	88.937		81.864	80.458	62.705	83.408	77.554	86.151	109.115	99.532	86.467	83.31	129.48	97.638	92.301	123.688	115.995	88.261	88.032	121.457	69.236	72.737	79.284	73.482	93.175		87.055	88.099	71.094	65.275	76.529	80.192		82.032	84.396
SCCCST2003G01.g	GS1_SS_18320_10854	SCCCST2003G01.g_SS	.	.	.	Protein FAR1-RELATED SEQUENCE 5 OS=Arabidopsis thaliana GN=FRS5 PE=2 SV=1	70.734		74.477	78.304	73.531		81.269	72.128	71.204		68.135		74.777		62.493	74.662		58.112			60.972	61.495	67.188	71.322		66.981	71.911	64.984	67.034	62.847		53.3	66.018	77.166	72.559	73.437	64.726	62.8		62.59	74.315	67.848	79.326
SCQSLR1018G03.g	GS1_SS_18319_06786	SCQSLR1018G03.g_SS	Light harvesting	.	.	Ferredoxin-NADP reductase, chloroplastic
SCSGFL1078H06.g	GS1_SS_20492_15481	SCSGFL1078H06.g_SS	Transport	channel	Calcium metabolism	ion channel	73.01			93.144	74.706		96.439	73.548	81.7		82.879	96.516	75.59		92.639	83.714	98.053	101.508	112.47	103.246	114.975	124.4	129.162	112.489	121.368	124.743	122.591	122.15	113.91	108.741	116.223	120.46	116.071	115.96	114.055	107.965	111.415	101.274	94.94	112.315	125.956	118.986	123.34
SCEPCL6021A10.g	GS1_SS_20486_10400	SCEPCL6021A10.g_SS	.	.	.	E3 ubiquitin-protein ligase At1g12760
SCCCLR1066C10.g	GS1_SS_20494_09362	SCCCLR1066C10.g_SS	.	.	.	2',5'-phosphodiesterase 12
SCSBRZ3118D10.g	GS1_SS_16373_03603	SCSBRZ3118D10.g_SS	.	.	.	BTB/POZ domain-containing protein At1g30440				69.812	71.321		63.037	68.734	70.852		74.173				64.962	71.393	68.736	63.072	67.494	67.321	78.462	80.878	73.937	81.437	78.749	72.218	77.732	81.328	83.867	86.034	87.154	87.958	62.623	67.752	61.031		89.324	91.724	98.195	89.812		67.056	72.846
SCQGST1034G10.g	GS1_SS_18294_14659	SCQGST1034G10.g_SS	Signal Transduction	kinase/phosphatase	Protein kinase	putative RLCK	111.312	99.276	133.38	138.368	119.838	106.8	136.608	141.137	127.529	105.07	142.858	140.308	117.784	121.139	140.238	143.62	128.292	126.235	136.891	125.544	147.012	138.056	142.319	143.88	144.158	136.61	137.416	147.048	158.752	167.26	170.123	159.384	148.617	139.783	142.341	145.738	155.753	170.051	170.691	159.719	136.79	139.808	145.57
SCSGFL1078E09.b	GS1_SS_20495_13104	SCSGFL1078E09.b_SS	.	.	.	GDSL esterase/lipase At4g10955 OS=Arabidopsis thaliana GN=At4g10955 PE=2 SV=1	95.141	93.248	102.216	102.459	98.532	97.24	97.678	103.042	100.572	98.77	108.406	102.348	99.21	100.59	97.568	105.449	116.276	109.697	117.823	113.176	120.734	117.79	122.664	120.037	122.641	113.675	110.698	126.871	122.69	123.377	126.108	126.926	107.74	104.149	101.304	103.444	125.013	127.52	122.778	125.656	106.566	103.214	109.274
SCCCLR2003D10.g	GS1_SS_16374_06050	SCCCLR2003D10.g_SS	.	.	.	Putative transcription factor BIM2
SCJFFL3C02E11.b	GS1_SS_20496_19164	SCJFFL3C02E11.b_SS	.	.	Carbohydrate metabolism	galactokinase				83.464			80.371	74.289			83.369				69.651	84.893		61.551	67.982		78.478	103.682	93.71	77.928	69.002	89.269	91.256	89.128	105.57	108.653	114.273	113.896					111.374	109.651	116.266	112.402			60.542
SCVPLB1017B09.g	GS1_SS_16370_13815	SCVPLB1017B09.g_SS	.	.	.	.	117.141	111.383	120.973	121.034	118.268	126.654	118.967	124.436	117.642	104.335	122.593	125.885	103.634	119.222	122.744	125.34	115.018	113.812	112.06	111.32	136.568	125.824	127.832	131.848	127.284	126.688	127.189	119.714	138.935	144.104	146.474	141.258	129.686	126.253	128.362	130.694	139.022	146.13	150.186	140.131	123.442	129.504	132.334
SCVPST1063D12.g	GS1_SS_18300_16922	SCVPST1063D12.g_SS	.	.	Development	development	76.036		81.038	82.806	83.057		82.508	82.094	88.163		87.392	87.092	83.054		86.878	88.289	96.35	88.68	99.699	90.616	103.24	109.105	116.902	104.69	104.776	108.34	109.4	109.78	109.2	113.854	117.325	110.91	91.981	84.136	86.628	89.656	102.984	109.541	113.974	105.067	83.528	78.916	84.582
SCSGFL5C08C04.g	GS1_SS_20497_12050	SCSGFL5C08C04.g_SS	.	.	.	Proteasome assembly chaperone 3	124.888	129.112	127.868	120.401	126.7	133.234	120.022	120.503	128.392	127.308	126.534	122.981	121.84	127.214	124.085	124.416	109.702	110.715	113.408	113.205	125.352	125.865	123.544	122.286	124.126	125.27	120.897	120.607	124.919	125.669	128.91	129.626	120.387	115.664	114.85	117.052	125.942	128.088	125.864	125.766	111.393	117.804	120.465
SCSBRZ3118B10.g	GS1_SS_16371_09107	SCSBRZ3118B10.g_SS	Others	uncharacterized	.	Proton-coupled amino acid transporter 1
SCVPST1063C06.g	GS1_SS_18299_13980	SCVPST1063C06.g_SS	.	.	.	.	75.258		72.964		76.158		68.519	72.812	76.844		79.81		70.416		62.725	74.291		63.039				65.556	66.521	62.89		60.286		64.615	103.076	88.53	77.418	107.955			60.401	61.749	106.147	90.484	84.746	104.607			66.131
SCJFRT1007H07.g	GS1_SS_20498_19027	SCJFRT1007H07.g_SS	Lipid metabolism	lipoxygenase	Hormone biosynthesis	jasmonic acid	154.307	149.829	154.614	172.713	175.212	155.652	167.053	163.93	161.171	104.394	166.089	144.528	117.15	183.654	117.768	171.189	152.842	138.496	159.951	126.205	176.896	156.307	105.044	182.783	163.232	132.176	110.155	173.243	116.705	107.508	119.839	132.206	118.606	67.243	73.416	86.125	139.097	107.936	112.499	163.233	71.673	91.358	105.024
SCUTLR1058D09.g	GS1_SS_16366_13166	SCUTLR1058D09.g_SS	.	.	.	Glutaminyl-peptide cyclotransferase OS=Arabidopsis thaliana GN=QCT PE=1 SV=1			73.312	83.454	68.05		80.828	83.65	77.716		94.186	84.42			87.038	91.042	85.655	82.901	90.588	80.474	100.534	97.816	104.147	95.756	94.628	101.66	97.834	102.537	88.786	83.617	88.962	94.078	81.82	76.743	68.308	67.434	92.598	86.414	87.833	89.768	71.88	75.1	80.338
SCSGFL1078F07.g	GS1_SS_20499_17914	SCSGFL1078F07.g_SS	Flavonoid and anthocyanin metabolism	Reductase	Secondary metabolism	TPA: putative anthocyanidin reductase	86.459	86.702	109.506	108.388	91.985	88.674	111.746	93.13	86.822		80.886	115.802		104.64	107.349	89.927	86.358	81.792	78.898	88.396	141.852	101.367	77.992	118.728	115.256	62.211	67.123	84.984	127.754	134.828	141.901	131.008	131.898	127.746	139.046	129.734	122.098	119.095	126.672	127.981	98.171	107.014	112.356
SCSBRZ3117G05.g	GS1_SS_16368_11258	SCSBRZ3117G05.g_SS	.	.	.	Small RNA degrading nuclease 1 OS=Arabidopsis thaliana GN=SDN1 PE=2 SV=1	93.068	91.225	102.799	88.719	99.009	96.704	93.248	91.863	99.726	86.204	103.496	99.714	87.357	98.611	98.545	98.252	87.43	78.706	80.794	81.742	99.588	89.19	81.198	91.597	99.968	84.552	74.852	88.536	106.558	98.502	103.149	106.1	89.838	86.2	87.528	93.437	106.147	100.924	103.122	100.45	82.814	91.842	92.959
SCSBRZ3117E12.g	GS1_SS_16364_10988	SCSBRZ3117E12.g_SS	.	.	.	.	94.005	84.197	104.414	108.717	92.18	96.107	109.902	109.475	107.218	93.872	110.422	110.794	97.338	103.63	109.544	109.924	113.651	111.682	97.647	92.394	120.979	119.226	121.432	119.564	120.236	116.968	114.414	126.299	123.08	119.394	122.154	123.799	112.053	111.233	108.924	109.973	120.234	123.71	124.718	121.448	117.588	111.406	115.718
SCSBRZ3117F01.g	GS1_SS_16365_13091	SCSBRZ3117F01.g_SS	.	.	.	RecName:Nucleolin
SCCCST2002A02.g	GS1_SS_18309_11412	SCCCST2002A02.g_SS	Unknown	transporter	.	Uncharacterized membrane protein At1g63010												73.456			70.384		90.3	75.938	84.026	112.32		89.794	69.662	89.716	111.452		69.366	83.878
SCEZLR1031D07.g	GS1_SS_18307_10813	SCEZLR1031D07.g_SS	.	.	.	Sucrose-phosphatase 1
SCCCST2002G06.g	GS1_SS_18311_01055	SCCCST2002G06.g_SS	Unknown	uncharacterized	.	Basic proline-rich protein
SCCCST2001B04.g	GS1_SS_18303_07090	SCCCST2001B04.g_SS	.	.	.	RNA polymerase-associated protein CTR9 homolog
SCVPST1063F09.g	GS1_SS_18302_09640	SCVPST1063F09.g_SS	Signal Transduction	binding	.	TPR repeat-containing thioredoxin TTL1				69.121							74.197					78.037					65.471	72.452		84.992				70.026	93.234	82.387	82.717	97.483					91.929	84.706	83.988	91.551			66.928
SCSBRZ3118F08.g	GS1_SS_16376_15043	SCSBRZ3118F08.g_SS	.	.	Nucleic acid metabolism	DNA repair									68.641													59.392	67.1			67.152				64.329		60.584					61.863	58.278		56.114			64.822
SCEQLR1029B10.g	GS1_SS_18306_11673	SCEQLR1029B10.g_SS	.	.	.	.	102.62	89.073	119.501	123.39	113.24	94.493	124.252	125.188	114.173	104.006	131.332	123.947	112.444	106.35	124.034	131.235	117.357	111.036	119.224	115.656	124.67	123.781	137.431	128.495	132.379	127.061	122.138	132.714	149.19	146.007	148.442	149.701	112.064	114.798	114.832	107.425	149.392	145.929	146.254	147.15	108.79	114.356	118.071
SCSBRZ3118G04.g	GS1_SS_16377_09114	SCSBRZ3118G04.g_SS	.	.	.	BRASSINOSTEROID INSENSITIVE 1-associated receptor kinase 1
SCCCLB1002H06.g	GS1_SS_18305_12521	SCCCLB1002H06.g_SS	.	.	.	Tubulin-specific chaperone C
SCRLRZ3042A06.g	GS1_SS_20472_19914	SCRLRZ3042A06.g_SS	.	.	Nucleic acid metabolism	regulation of transcription, DNA-dependent	77.17		79.584	71.756	75.026		74.756	72.369	88.97	85.13	81.167	77.669	77.452		80.582	77.292	93.335	94.528	80.625	85.734	109.524	108.015	89.354	112.887	114.04	91.154	86.236	102.176	99.03	104.787	107.203	101.104	87.938	82.466	80.384	75.075	101.01	105.186	110.459	100.93	73.552	81.871	88.358
SCUTRZ2024G05.g	GS1_SS_20471_15467	SCUTRZ2024G05.g_SS	.	.	Transporters	Vesicle transport v-SNARE 13
SCCCRZ1001H05.g	GS1_SS_20470_16125	SCCCRZ1001H05.g_SS	Signal Transduction	.	Transcription Factor	HLH (helix-loop-helix)	134.224	120.022	130.302	134.524	141.86	130.502	132.05	132.96	148.439	132.384	135.868	137.598	136.484	143.837	134.175	135.739	146.429	145.358	152.096	149.002	151.732	148.486	151.718	159.036	158.316	151.356	142.793	164.294	145.122	144.471	145.123	150.908	146.728	142.982	138.722	144.667	151.947	145.605	145.246	154.668	146.288	143.125	147.342
SCEZLB1010A12.g	GS1_SS_20469_10163	SCEZLB1010A12.g_SS	.	.	.	Homeobox-leucine zipper protein ROC6
SCVPRZ3028B08.g	GS1_SS_16351_02354	SCVPRZ3028B08.g_SS	.	.	.	RecName:UPF0317 protein KRH_21160			97.369	94.652			90.384	88.057			99.398	99.44	77.465		92.718	104.178	65.978	65.837	69.452		86.474	61.288	65.723	86.633	88.846	59.613	81.882	95.166	84.413	101.313	105.787	87.233					113.596	97.537	103.948	116.826
SCCCFL4087D09.g	GS1_SS_16352_09214	SCCCFL4087D09.g_SS	.	.	.	Haloacid dehalogenase-like hydrolase domain-containing protein 3	86.36	89.026	88.092	86.482	89.897	87.45	88.518	84.189	84.874		90.471	87.515	81.562	91.689	86.934	85.83	76.932	69.65	75.07	75.461	89.038	82.668	78.668	84.568	82.564	80.228	77.673	78.76	102.038	96.937	96.307	104.884	89.554	84.458	84.561	84.083	98.498	92.967	89.81	96.584	79.48	85.261	92.122
SCSGFL1078A05.g	GS1_SS_20478_03841	SCSGFL1078A05.g_SS	.	.	.	Phosphopantothenate--cysteine ligase
SCQGRT1039H01.g	GS1_SS_16353_12328	SCQGRT1039H01.g_SS	.	.	.	Tripeptidyl-peptidase 2
SCSGFL1078C02.g	GS1_SS_20481_10002	SCSGFL1078C02.g_SS	Lipid metabolism	digoxygenase	.	Phytanoyl-CoA dioxygenase domain-containing protein 1	116.798	112.826	122.168	113.878	117.096	111.792	115.295	111.466	120.056	123.506	117.39	119.117	126.044	110.447	120.446	115.532	101.528	103.095	101.412	105.644	120.981	124.171	137.556	121.548	116.892	136.194	141.507	112.158	107.316	109.115	109.338	109.36	97.954	97.902	96.669	96.018	107.36	108.07	111.141	107.061	100.507	99.4	105.41
SCJFLR1074D02.g	GS1_SS_16354_18321	SCJFLR1074D02.g_SS	Cell wall metabolism	Other glycan degradation	Cell wall	beta-1,3-glucanase Glycosyl hydrolases family 17	114.997	123.136	103.986	111.809	118.694	124.623	112.557	102.87	104.498	98.76	102.435	129.449	87.859	109.604	122.825	109.521	112.646	110.999	120.706	108.187	124.469	118.464	122.412	131.788	125.146	108.286	100.776	132.107	93.846	90.304	100.092	97.304	115.259	100.419	113.198	111.668	97.43	100.634	95.862	107.017	120.715	114.438	123.992
SCVPRT2073F03.g	GS1_SS_20475_12930	SCVPRT2073F03.g_SS	.	.	.	.	106.871	87.688	74.972	76.555	96.043	90.372	76.946	74.269	98.363	89.626	81.578	77.311	92.608	90.565	74.364	84.993	110.53	105.576	112.123	106.914	114.78	99.994	103.127	117.946	119.478	90.089	94.218	123.319	98.746	99.538	102.292	102.088	112.732	95.158	99.226	110.735	98.999	98.328	106.338	98.579	106.938	102.446	117.642
SCEPAM1050E11.g	GS1_SS_16355_09858	SCEPAM1050E11.g_SS	.	.	.	.				77.382			67.705	75.424	66.927		81.722	82.186			84.478	81.909	73.673	75.832	76.785	72.702	99.636	93.242	100.494	95.456	87.085	95.33	90.234	88.551	88.402	92.173	97.618	96.508	72.983		65.055	63.21	91.658	91.262	100.908	91.571		69.64	81.461
SCAGFL1086H09.g	GS1_SS_20477_14490	SCAGFL1086H09.g_SS	Unknown	no matches	.														68.147									58.303	61.806	59.91		62.684			67.006			56.577					64.504	65.702		57.527			63.998
SCCCCL4006G06.g	GS1_SS_16357_13298	SCCCCL4006G06.g_SS	.	.	Stress	Drought and cold response				83.306			76.92				61.476					68.246									80.75	64.473					66.685	66.652					69.986	75.034	73.425	63.698	79.802
SCAGFL1086E09.g	GS1_SS_20473_17303	SCAGFL1086E09.g_SS	Light harvesting	uncharacterized	Photosynthesis	Photosystem II 22 kDa protein, chloroplast precursor (CP22)	171.282	165.768	87.573		170.163	173.196			171.243	130.966	57.915		130.027	172.988	62.055		174.534	177.752	181.723	184.55	152.818	173.462	162.432	180.816	184.35	168.157	125.761	184.497	123.93	135.022	140.264	126.993	146.016	179.807	171.048	165.836	98.982	74.381	73.516	96.1	181.22	163.62	139.379
SCRURZ3083G02.g	GS1_SS_16358_11882	SCRURZ3083G02.g_SS	.	.	.	.	113.748	110.467	82.583	78.099	104.192	104.222	80.294	79.506	115.788	100.491	78.519	89.352	94.43	103.962	92.902	80.306	80.841	81.414	73.922	78.365	97.302	91.292	86.668	99.887	91.688	91.116	91.996	92.358	107.83	115.469	115.727	109.054	85.703	89.622	91.016	92.757	107.134	117.788	115.964	107.992	89.482	82.47	97.022
SCQSRT1036H11.g	GS1_SS_20474_07478	SCQSRT1036H11.g_SS	Unknown	uncharacterized	.	.	108.85	116.512	115.268	124.652	116.664	116.657	120.663	123.7	117.233	124.103	129.775	126.668	121.066	113.53	128.269	128.378	127.163	124.521	132.398	125.675	140.05	146.752	159.483	140.65	142.794	149.862	152.057	146.234	121.852	121.6	125.288	124.546	105.262	102.866	101.44	97.902	125.458	131.234	130.9	125.604	107.252	105.78	111.364
SCCCLR2002F09.g	GS1_SS_16361_04737	SCCCLR2002F09.g_SS	Signal Transduction	transcription factor	.	GATA transcription factor 14	97.133	114.303	101.678	93.454	107.15	111.355	93.692	98.628	97.356	107.044	94.85	106.097	95.143	99.912	108.251	99.252	61.117	63.274			82.856	85.77	92.66	87.128	72.528	84.036	88.592	74.578	117.968	112.11	120.133	119.135	111.694	113.617	123.242	110.098	61.103	64.549				67.621	78.63
SCSBRZ3117C06.g	GS1_SS_16362_19736	SCSBRZ3117C06.g_SS	.	.	Transcription Factor	HSF (heat shock factor)	94.634	93.078	119.2	120.124	96.544	98.654	117.362	116.06	105.179	113.053	112.55	130.042	114.698	102.519	129.9	121.16	112.079	115.1	96.818	100.372	127.284	136.919	142.012	138.188	130.874	140.57	143.032	121.002	85.44	104.498	106.549	88.752	122.088	115.645	107.083	112.796	122.075	108.552	115.333	128.538	137.838	117.218	120.506
SCEZRZ3088G01.g	GS1_SS_16363_16144	SCEZRZ3088G01.g_SS	.	.	Bioenergetics	aerobic respiration	80.19		85.525	88.468	88.746	89.824	87.117	90.442	85.818	92.63	97.37	97.278	90.78	86.973	99.412	93.318	78.942	85.062	74.218	80.241	101.076	101.662	101.982	100.056	100.476	106.654	104.831	89.352	97.872	101.322	107.388	100.216	83.542	84.409	83.958	80.35	96.105	100.518	95.394	97.907	86.806	85.606	89.292
SCQSRT2031F04.g	GS1_SS_20444_13061	SCQSRT2031F04.g_SS	Unknown	.	.	.	77.365		79.375	86.13	85.851		78.647	76.944	88.548		88.022	84.607	86.092	84.65	83.194	87.388	82.342	79.335	81.342	82.477	89.152	88.282	94.406	86.277	92.564	90.88	88.212	89.38	96.748	96.363	95.846	100.957	82.729	78.012	79.202	83.072	91.342	91.712	90.522	87.976	80.035	79.864	87.916
SCVPCL6063A07.g	GS1_SS_20446_17269	SCVPCL6063A07.g_SS	.	.	Amino acid metabolism	Putative glutamine amidotransferase/cyclase (At4g26900)			81.458	76.501			79.78	74.13			88.058	83.135			84.152	83.165					75.002	66.624	66.826	74.932	70.18	63.806		68.23	85.659	74.545	77.082	91.506					86.662	71.641	76.587	85.994			57.799
SCCCRZ3001G10.g	GS1_SS_16329_03104	SCCCRZ3001G10.g_SS	.	.	.	Galactosylgalactosylxylosylprotein 3-beta-glucuronosyltransferase 1
SCSGFL1077F07.g	GS1_SS_20458_17740	SCSGFL1077F07.g_SS	.	.	Carbohydrate metabolism	Putative glycerol-3-phosphate dehydrogenase (NAD+)			76.297		70.664		72.212	86.969	70.436		82.402		73.371		68.185	79.454	66.597	63.562	74.558		76.015	103.258	109.169	85.621	77.244	99.672	103.182	83.91	99.255	100.344	103.442	102.932	70.936	99.03	80.23	74.809	92.17	96.408	93.632	93.286	74.791	84.106	84.242
SCEPLR1030F04.g	GS1_SS_16332_12853	SCEPLR1030F04.g_SS	Others	AMP dependent ligase	.	Tyrocidine synthetase 3
SCEZLB1006A07.g	GS1_SS_20464_19934	SCEZLB1006A07.g_SS	.	.	Ubiquitination	E1	103.458	105.551	112.18	107	103.871	108.343	106.192	107.897	109.849	110.266	112.554	114.538	106.599	110.679	113.414	110.821	96.696	97.823	95.813	90.32	112.804	117.75	111.055	116.526	114.094	115.598	113.699	105.156	113.098	110.794	113.152	115.428	109.456	114.757	111.839	112.264	109.189	115.049	110.34	110.77	102.878	112.53	114.501
SCVPRT2084A07.g	GS1_SS_20466_08725	SCVPRT2084A07.g_SS	.	.	.	.	122.482	121.043	120.226	110.498	123.816	132.23	110.578	114.573	129.182	121.518	114.38	107.449	119.124	127.306	111.263	114.508	130.199	127.884	135.254	132.792	133.202	134.682	136.5	132.503	140.691	127.566	131.966	143.87	129.937	131.632	132.124	133.293	118.671	119.602	113.511	115.509	132.157	138.624	137.335	133.379	128.561	113.325	118.718
SCCCLR1C04F11.g	GS1_SS_16337_17285	SCCCLR1C04F11.g_SS	Signal Transduction	transcription factor	Transcription Factor	WRKY	96.776	101.978	105.152	106.656	100.722	111.202	102.008	103.344	106.964	132.992	109.732	107.464	129.901	108.424	112.575	108.958	98.187	98.634	99.592	101.85	124.359	121.221	133.602	120.701	114.426	140.92	142.412	109.813	94.532	90.094	93.696	99.24	115.744	104.445	102.198	110.614	95.214	97.388	96.286	97.891	92.428	109.041	114.776
SCSGFL1077B02.g	GS1_SS_20451_11990	SCSGFL1077B02.g_SS	.	.	.	Putative disease resistance RPP13-like protein 1				68.452							59.196					67.206					66.052	60.474		72.061		57.463			65.719	69.964	73.904	74.194					79.594	79.53	82.763	76.326			65.005
SCCCCL3080D02.b	GS1_SS_16338_12813	SCCCCL3080D02.b_SS	.	.	.	.	71.25		69.156	71.454	75.248		73.26	72.879	79.256		78.992	83.957	74.926		78.619	76.161	85.378	96.962	87.735	85.822	107.01	110.309	111.758	108.365	99.33	109.421	104.53	106.217	111.095	109.905	112.632	113.985	99.173	105.144	97.406	98.661	114.069	114.73	116.251	116.687	105.567	101.1	103.735
SCSGFL1077E07.g	GS1_SS_20454_17933	SCSGFL1077E07.g_SS	.	.	Transporters	Sugar transporters	97.7		85.448	94.725	100.201		92.349	91.466	119.521	86.517	97.774	95.678	80.234	102.16	95.189	95.386	127.616	126.233	128.573	121.114	135.856	125.451	124.69	134.896	139.991	114.225	109.897	142.454	117.266	117.976	120.906	121.431	127.128	127.446	121.309	127.819	122.712	121.12	126.222	120.363	133.826	128.839	131.775
SCJFRZ2026H03.g	GS1_SS_16333_14735	SCJFRZ2026H03.g_SS	.	.	Cell cycle	RNA Pol II					70.95						66.067				72.702						79.97	66.288		71.828					68.424	73.756	78.661	68.014	71.426	74.659	74.835	72.94	67.754	78.616	78.552	70.456		80.746	79.922
SCSGFL1077E10.g	GS1_SS_20455_08566	SCSGFL1077E10.g_SS	.	.	.	Retrovirus-related Pol polyprotein from transposon TNT 1-94
SCRURZ3081D02.g	GS1_SS_16336_14051	SCRURZ3081D02.g_SS	.	.	.	Peptidyl-prolyl cis-trans isomerase
SCCCLR1001B07.g	GS1_SS_20456_08248	SCCCLR1001B07.g_SS	.	.	Ubiquitination	F-box protein	134.097	136.934	141.037	139.897	135.408	134.138	146.632	138.672	135.415	143.34	149.777	139.199	140.874	130.56	141.912	141.641	131.21	129.046	133.86	132.124	144.574	141.673	146.196	144.948	146.79	142.824	144.196	143.058	144.028	135.368	141.029	144.835	140.344	135.141	138.436	134.528	147.778	138.182	138.395	144.557	140.95	135.514	141.8
SCEZRT2019F03.g	GS1_SS_16346_04198	SCEZRT2019F03.g_SS	.	.	.	Putative zinc metalloprotease slr1821	110.992	107.64	73.389	87.2	106.543	118.129	86.652	87.356	116.063	102.83	86.243	88.015	102.823	106.617	92.667	92.034	121.611	128.498	133.28	115.73	141.58	138.778	144.813	135.848	129.102	126.471	130.974	146.378	105.395	106.176	112.458	108.235	145.317	142.682	137.223	140.472	111.597	107.88	112.338	114.985	132.839	136.32	140.258
SCRURZ3082C11.g	GS1_SS_16347_16138	SCRURZ3082C11.g_SS	.	.	Amino acid metabolism	Cysteine desulfurase, mitochondrial precursor (EC 4.4.1.-) (HUSSY-08)	88.904	104.444	89.808	91.005	92.094	105.332	89.843	84.488	90.806	108.412	88.215	99.754	92.492	95.102	102.364	89.214	65.559	79.694	73.695	72.863	99.46	103.658	108.206	99.286	91.355	101.394	99.103	86.321	88.194	82.616	87.05	90.058	103.166	105.458	100.569	102.4	87.039	85.722	83.674	91.596	96.86	99.619	104.053
SCJFRZ2033E06.g	GS1_SS_16340_06218	SCJFRZ2033E06.g_SS	.	.	.	Stomatin-like protein 2
SCRURZ3081F11.b	GS1_SS_16341_10012	SCRURZ3081F11.b_SS	Unknown	uncharacterized	.	.			89.988	97.065			101	99.806			104.658	98.037			86.349	102.508														68.924	80.523	62.269					84.022	80.876	84.394	83.874
SCVPRT2078C05.g	GS1_SS_20652_18513	SCVPRT2078C05.g_SS	.	.	Inositol	Inositol phosphatases	70.643		77.731	93.195	77.306		88.777	85.132	85.807		95.6	89.818	71.288	81.591	92.268	92.86	98.426	94.03	102.786	97.548	107.712	113.696	114.802	106.942	109.084	112.548	113.802	110.356	106.88	105.165	108.917	110.919	96.203	89.56	91.083	88.608	106.09	100.639	106.006	103.226	86.834	92.136	95.176
SCRLFL4027C03.g	GS1_SS_20651_13394	SCRLFL4027C03.g_SS	.	.	Unknown protein	RecName:Serine/arginine repetitive matrix protein 2
SCSBFL1044A08.g	GS1_SS_20649_16189	SCSBFL1044A08.g_SS	Unknown	.	No matches	.	80.401		77.846	71.336	77.58		67.048		77.945		67.753		83.854		61.483						66.158	67.09	65.893	61.228	68.26	67.136	78.383	70.347	74.556	67.056		63.796	56.3	62.143	57.279	61.809	70.017	65.301		63.174			66.336
SCCCLR1022F01.g	GS1_SS_20645_01924	SCCCLR1022F01.g_SS	Phorphyrin and chlorophyll metabolism	Reductase	.	Carbonyl reductase 4	104.594	110.904	87.2	98.728	108.492	116.32	99.031	89.25	114.286	155.534	82.979	97.202	151.102	113.011	95.311	83.632	101.054	105.461	108.578	108.238	118.02	124.908	144.038	121.566	115.302	146.454	153.984	118.392	94.852	99.992	98.664	98.836	118.918	129.005	117.986	125.114	77.936	95.017	92.572	86.516	92.436	106.233	105.716
SCVPFL1066E08.g	GS1_SS_20644_02381	SCVPFL1066E08.g_SS	.	.	.	E3 ubiquitin-protein ligase RNF12 (RING finger protein 12) (LIM domain-interacting RING finger protein) (RING finger LIM domain-binding protein) (R-LIM)	92.388	83.396	96.383	90.277	89.18	93.908	93.348	98.46	97.285		99.452	101.794	69.292	94.166	99.454	102.754	100.23	97.78	88.05	85.183	105.697	100.005	99.642	101.27	108.619	93.714	86.32	109.955	124.972	128.799	129.318	125.893	109.212	105.139	110.448	111.062	123.179	126.651	128.688	122.294	108.846	111.168	112.74
SCRULB1060D09.g	GS1_SS_20643_16126	SCRULB1060D09.g_SS	.	.	Carbohydrate metabolism	SIP homologue (AKIN beta)	98.19	101.843	113.132	110.68	113.167	101.788	111.061	113.574	112.26	112.206	114.991	113.753	115.028	112.445	114.059	114.208	109.45	112.733	108.754	115.854	121.261	130.318	126.165	124.545	120.247	130.233	129.206	122.622	118.958	121.136	121.292	124.52	110.925	121.768	113.816	110.496	123.064	126.375	121.782	123.946	111.564	113.283	117.473
SCCCLR1078B11.g	GS1_SS_20641_16961	SCCCLR1078B11.g_SS	Signal Transduction	transcription factor	Transcription Factor	ABI3/VP1	117.207	112.341	119.444	132.934	127.556	120.004	127.13	136.972	123.225	98.768	136.07	138.208	96.012	121.684	133.086	136.335	139.263	136.196	138.72	135.697	148.606	143.275	141.467	154.452	146.334	128.548	130.423	155.658	131.224	136.711	139.333	134.589	135.306	143.701	140.464	130.894	134.537	140.284	144.738	135.425	144.064	146.206	147.06
SCAGCL6016H08.g	GS1_SS_20639_07769	SCAGCL6016H08.g_SS	.	.	.	.	94.623	99.241	87.064	98.302	98.272	98.704	94.08	93.295	92.23		99.849	85.177	66.327	102.893	83.417	102.955	93.52	98.41	91.79	94.48	113.518	99.195	75.892	115.108	102.964	77.562	69.865	121.791	133.885	131.362	131.762	139.396	69.453	83.289	77.986	78.344	134.152	131.082	127.124	135.007	71.889	78.748	79.93
SCSGST3118D10.g	GS1_SS_20637_09407	SCSGST3118D10.g_SS	.	.	.	Flavonol synthase/flavanone 3-hydroxylase
SCVPFL1065H12.g	GS1_SS_20638_10311	SCVPFL1065H12.g_SS	.	.	.	2-phosphoglycerate kinase
SCVPFL1068F04.g	GS1_SS_20664_09142	SCVPFL1068F04.g_SS	.	.	.	.					69.193		67.8		69.13		63.772				61.701						66.318	60.984		64.773		63.107			70.53	74.312		67.753	60.271		63.18	62.959	64.429	66.605		65.665			68.834
SCBGFL4055E08.g	GS1_SS_20663_20837	SCBGFL4055E08.g_SS	Signal Transduction	Kinase	Receptors	Putative wall-associated protein kinase								76.866	86.451		79.163				65.528	74.698					68.722	66.767	63.697	62.834		68.943		67.378	79.348	87.725	90.009	80.436	60.359				71.565	85.526	87.724	70.51			61.06
SCRFLR2034F04.g	GS1_SS_20665_03213	SCRFLR2034F04.g_SS	.	.	.	UPF0326 protein At4g17486	86.226	90.247	104.582	110.17	96.923	93.394	110.959	98.567	95.268	101.479	99.458	112.873	102.246	95.136	112.936	102.359	91.232	93.712	90.524	93.331	108.759	118.352	118.832	109.798	111.73	116.515	120.336	109.203	104.034	113.362	117.832	108.325	89.404	92.353	89.906	86.514	107.634	117.85	115.314	110.786	93.777	95.556	101.849
SCVPFL3041F06.g	GS1_SS_20660_09939	SCVPFL3041F06.g_SS	.	.	.	DUF246 domain-containing protein At1g04910																	73.942	72.426	80.768	70.285	70.767	77.433	95.234	79.79	86.116	82.071	79.697	90.444	64.695	68.455	72.022	63.292					67.7	67.942	73.079	63.29			60.025
SCVPFL1068D06.g	GS1_SS_20662_02211	SCVPFL1068D06.g_SS	.	.	.	.	74				73.448				78.487		60.875		70.072		61.448			58.477			79.119	81.337	68.758	82.908	73.964	71.234	81.994	77.184		58.169		54.6			61.26		62.305	58.585		63.676			73.113
SCEPRT2047G01.g	GS1_SS_20661_19270	SCEPRT2047G01.g_SS	Others	uncharacterized	Stress	Water stress									67.853																				98.946	86.942	88.822	102.059	63.661				89.566	77.735	75.943	91.971
SCJLST1019A05.g	GS1_SS_20654_10736	SCJLST1019A05.g_SS	.	.	.	Protein arginine N-methyltransferase 5
SCVPFL1067E08.g	GS1_SS_20655_11365	SCVPFL1067E08.g_SS	.	.	.	.	78.445	84.672	75.059	78.603	78.955		71.086	74.916	81.392	92.796	74.329	76.864	85.864		78.697	76.454	66.092	67.8	75.624	70.69	75.092	78.566	92.429	71.583	76.364	82.232	76.324	82.928	92.382	89.34	92.686	96.003	77.958	77.917	75.441	77.252	92.49	95.006	97.359	91.724	80.016	76.034	87.074
SCVPFL1067F04.g	GS1_SS_20656_20669	SCVPFL1067F04.g_SS	Unknown	uncharacterized	Unknown protein	.	111.125	115.736	115.529	108.479	100.666	101.511	106.138	106.882	113.496	112.983	114.684	110.222	113.002	111.924	114.643	110.956	120.088	124.36	96.996	104.333	140.952	139.271	133.417	142.686	142.565	135.66	141.328	132.197	137.494	139.065	141.187	137.237	121.539	126.147	121.564	118.154	124.506	127.274	132.355	125.215	111.09	108.61	116.872
SCCCCL3140B05.g	GS1_SS_20609_12191	SCCCCL3140B05.g_SS	Others	uncharacterized	.	RNA polymerase-associated protein RTF1 homolog	91.904	90.936			86.161	104.074			89.712				74.916	94.023			126.949	117.5	134.89	122.468	112.541	126.37	140.962	117.928	135.323	119.476	112.229	141.993	69.07	98.284	108.404	76.131	93.977	116.004	102.154	96.084	121.462	96.87	109.339	122.698	128.584	111.246	110.01
SCVPFL1072A04.g	GS1_SS_20607_10899	SCVPFL1072A04.g_SS	.	.	.	.	83.752	87.595	98.677	109.158	86.98	89.106	111.334	110.935	87.23		115.506	105.47		84.239	101.894	115.638	106.437	92.666	90.629	87.363	117.224	100.212	82.995	112.823	110.345	85.644	82.917	114.701	137.775	134.994	137.048	141.644	94.579	84.54	91.833	91.945	140.658	133.456	134.188	138.644	86.387	92.709	100.604
SCCCCL4005D12.g	GS1_SS_20600_18528	SCCCCL4005D12.g_SS	.	.	Protein metabolism	Eukaryotic translation initiation factor 3 subunit 5 (eIF-3 epsilon) (eIF3 p32 subunit)	105.328	102.13	112.96	118.846	112.893	103.776	119.052	121.351	114.287	109.314	125.56	119.453	112.507	110.552	122.73	121.028	113.048	119.154	112.381	116.654	133.048	129.412	128.526	131.305	133.838	134.532	131.92	125.273	120.565	121.591	124.371	123.647	120.663	118.602	116.754	116.738	123.756	128.253	125.19	125.52	110.835	115.932	117.734
SCBFST3135D12.g	GS1_SS_20596_19817	SCBFST3135D12.g_SS	Protein metabolism	ribosomal protein	Stress	30S ribosomal protein S1, chloroplastic	135.086	124.044	106.586	105.509	133.156	138.504	106.464	101.82	141.604	115.73	105.206	107.95	114.727	141.325	109.919	106.131	153.921	146.474	157.444	151.41	169.902	154.463	143.761	164.167	168.692	144.238	148.332	170.694	123.542	122.287	122.235	125.386	162.585	155.756	152.87	157.925	126.421	129.09	126.612	126.616	146.67	161.452	165.743
SCCCAM2003A08.g	GS1_SS_20595_09808	SCCCAM2003A08.g_SS	.	.	.	Nicotinate phosphoribosyltransferase
SCACLR1130G01.g	GS1_SS_20592_09548	SCACLR1130G01.g_SS	.	.	.	.	142.614	130.392	133.627	137.885	145.337	146.735	138.022	137.179	155.928	132.908	139.386	142.936	134.566	145.861	139.796	142.348	133.995	137.104	141.336	141.752	143.169	150.809	148.674	152.877	142.85	147.214	154.7	150.928	120.374	125.286	127.112	125.068	128.954	134.133	135.818	134.536	126.195	135.6	141.23	132.341	129.43	128.52	134.625
SCRLFL1010H06.g	GS1_SS_20606_04086	SCRLFL1010H06.g_SS	.	.	.	.	81.618		84.968	84.172	85.28	87.654	84.384	86.725	91.56		93.996	89.086	70.662	86.344	91.774	92.491	86.513	73.485	91.124	81.782	97.054	80.74	87.758	92.214	99.443	74.126		92.004	116.863	107.43	104.635	118.454	94.453	82.288	92.096	96.18	110.836	100.28	102.184	108.742	76.259	96.04	101.344
SCBGAM1092D12.g	GS1_SS_20605_11929	SCBGAM1092D12.g_SS	Unknown	hydrolase	.	RecName:Serine/arginine repetitive matrix protein 2
SCVPFL1070H08.g	GS1_SS_20604_13094	SCVPFL1070H08.g_SS	.	.	.	.	72.633		71.148		71.481	92.51	66.844		71.562		70.099		71.424		65.482	66.448								64.79		69.352	78.19		74.65	74.194	83.596	77.475	63.891	62.319	62.581	65.416	63.851	58.224	66.669	60.222
SCEQSB1017F08.g	GS1_SS_20603_18576	SCEQSB1017F08.g_SS	Cell wall metabolism	Other glycan degradation	Cell wall	Glycoside hydrolase family 28 protein (polygalacturonase)	71.369		91.161	98.948	69.539		101.329	113.536			115.029	104.762			102.168	124.257	84.114	79.862	77.88	75.194	101.773	84.765	81.207	94.813	89.569	77.432	74.71	107.522	116.484	117.283	122.783	121.427	69.296	71.788	77.942	63.388	125.312	127.291	128.4	125.134	81.528	87.681	87.23
SCCCLR1080E11.g	GS1_SS_20635_11380	SCCCLR1080E11.g_SS	.	.	.	RecName:Micronuclear linker histone polyprotein
SCAGST3139E05.g	GS1_SS_20614_02562	SCAGST3139E05.g_SS	.	.	.	RecName:Putative protein TPRXL	76.892		88.006	95.82	77.11		99.845	97.226	83.61		96.961	99.928	71.649		98.559	95.908	82.164	87.278	85.34	89.541	90.675	90.101	84.91	93.07	83.958	91.546	90.552	90.352	82.831	84.794	88.355	82.13	85.008	90.688	87.936	90.664	93.29	100.748	92.144	97.26	88.924	81.71	86.33
SCVPFL1072G02.g	GS1_SS_20612_08405	SCVPFL1072G02.g_SS	Protein metabolism	GTPase	.	tRNA modification GTPase mnmE	119.07	119.174	103.232	101.185	117.744	126.711	99.778	101.366	118.032	102.036	101.724	106.48	103.234	118.186	106.894	103.025	106.074	109.818	93.41	93.834	127.626	119.054	113.966	121.82	122.734	113.86	118.365	113.762	122.152	128.371	131.151	123.424	125.528	130.597	131.477	129.101	119.343	129.35	131.964	118.75	118.103	130.387	134.412
SCVPFL1074C05.g	GS1_SS_20625_03472	SCVPFL1074C05.g_SS	.	.	.	.	70.924		75.703	76.779	76.501		69.086	72.64	76.888		66.632		79.162		64.806	70.808	68.728	73.258	71.766	72.026	88.304	88.579	87.305	86.03	80.062	91.142	87.609	87.72	108.084	95.598	94.526	112.974	75.302	77.896	79.656	77.948	103.888	101.776	95.351	108.518	81.746	75.46	82.569
SCVPFL1074A04.g	GS1_SS_20622_10994	SCVPFL1074A04.g_SS	.	.	.	Centromeric protein E
SCEZRZ1012A08.g	GS1_SS_20628_14376	SCEZRZ1012A08.g_SS	.	.	.	WD repeat-containing protein 4	104.954	103.21	113.4	111.884	107.566	104.158	111.409	111.185	113.457	99.159	118.084	115.182	105.008	108.434	116.299	113.936	95.192	96.015	87.388	98.512	112.192	103.183	95.004	110.244	109.718	98.328	92.636	96.172	115.675	112.426	110.85	118.226	96.952	98.274	99.997	98.296	113.891	109.442	112.38	109.474	88.102	101.914	105.481
SCSBAM1087E12.g	GS1_SS_20632_04953	SCSBAM1087E12.g_SS	Unknown	Uncharacterized	.	RecName:Probable nuclear antigen	117.88	113.79	136.565	126.873	126.427	110.909	129.536	126.258	130.563	128.708	130.9	130.51	133.79	126.914	127.57	128.366	107.359	99.133	108.883	101.912	137.655	121.866	119.442	125.285	120.316	123.075	127.552	116.082	139.702	137.592	139.202	141.454	139.133	124.412	135.212	133.378	142.064	148.09	142.923	142.59	118.456	138.776	145.068
SCCCLR1C03B03.g	GS1_SS_20631_15495	SCCCLR1C03B03.g_SS	.	.	Ubiquitination	E2	89.886	84.223	100.519	101.286	98.988	90.45	103.855	101.998	103.961	91.594	110.948	104.618	102.585	96.716	107.674	104.637	93.852	95.826	94.01	95.012	108.883	109.866	119.07	109.018	107.726	118.677	113.072	106.844	104.564	97.062	97.022	105.855	96.8	95.011	94.638	92.542	101.54	99.064	93.644	101.232	83.38	85.462	91.577
SCCCRZ2001F11.g	GS1_SS_20611_10932	SCCCRZ2001F11.g_SS	.	.	.	RecName:Leucine-rich repeat extensin-like protein 5
SCEQRT2098H07.g	GS1_SS_20560_11921	SCEQRT2098H07.g_SS	.	.	.	Flowering time control protein FPA OS=Arabidopsis thaliana GN=FPA PE=2 SV=2			83.798	99.443	71.098		96.154	97.683	79.117		97.262	101.064	73.313		102.246	98.55	83.723	90.808	84.25	85.478	101.324	111.244	110.456	105.852	100.592	109.837	113.805	103.846	100.53	109.204	111.844	109.724	71.758	78.998	71.05	73.424	102.988	114.145	121.772	106.092	76.561	74.815	79.628
SCSFSB1104F04.g	GS1_SS_20562_07271	SCSFSB1104F04.g_SS	.	.	.	Nudix hydrolase 15, mitochondrial
SCEPRZ3132A06.g	GS1_SS_20556_07822	SCEPRZ3132A06.g_SS	Protein metabolism	uncharacterized	.	.	66.277	121.666	121.738	151.926	122.825		144.982	121.954	77.022	137.229	119.078	155.836	129.328	84.565	158.538	131.737	105.101	113.148	92.192	111.746	130.393	167.722	163.06	162.822	136.406	159.838	171.515	110.66		60.375	79.669		106.635	103.664	125.114	94.348	90.786	67.338	83.61	91.603	118.278	132.412	139.921
SCCCCL7C03F06.g	GS1_SS_20559_15925	SCCCCL7C03F06.g_SS	.	.	Carbohydrate metabolism	Citrate cycle (TCA cycle)	72.812		88.4	101.1	91.73		97.918	98.472	94.296		105.374	105.059	86.014	85.136	108.59	104.739	114.135	113.848	116.055	112.292	132.465	128.549	133.704	131.576	128.666	128.584	131.942	128.318	115.447	118.313	125.244	120.768	124.156	120.464	117.514	118.819	122.672	125.046	127.382	120.975	114.218	117.719	122.684
SCEQSB1019B09.g	GS1_SS_20549_08802	SCEQSB1019B09.g_SS	Others	peroxidase	.	Probable L-ascorbate peroxidase 8, chloroplastic
SCSGHR1072E12.g	GS1_SS_20554_02815	SCSGHR1072E12.g_SS	Lipid metabolism	hydrolase	.	Abhydrolase domain-containing protein 6-A			93.468	103.552			106.56	97.934			101.273	97.946	81.328		111.652	100.812							108.981	66.535		99.075	111.026		63.585			64.02					65.892	62.084		61.498			69.204
SCSFSB1105B01.g	GS1_SS_20572_02586	SCSFSB1105B01.g_SS	Redox Metabolism	.	.	peroxidase			100.986	79.683	69.078		88.46	102.143	69.43		111.438	80.934	74.363		68.624	97.13	94.917	81.648	77.293	78.781	93.419	84.106	83.44	83.794	87.534	78.874	81.553	90.784	114.02	111.44	119.946	114.062	87.888	82.008	86.302	91.226	107.008	116.559	123.464	109.259	89.242	85.183	92.13
SCCCFL5096D07.g	GS1_SS_20573_06067	SCCCFL5096D07.g_SS	RNA metabolism	transcription factor	.	Transcription factor PCF5				82.642			82.867	81.638			88.712	81.761			84.125	85.641	84.304	88.04	92.041	71.195	100.374	109.507	104.816	83.196	91.79	84.412	93.816	92.869	96.786	97.457	102.759	98.684	86.246	93.725	95.057	83.857	104.94	102.481	102.189	102.311	77.849	96.024	96.394
SCSFSB1104H03.g	GS1_SS_20567_12924	SCSFSB1104H03.g_SS	.	.	.	.	76.57		79.008		78.45		71.188	71.682	78.526		75.668	76.542	83.305		71.654	71.904	62.853	57.752			78.98	77.541	78.11	80.05	75.657	73.391	77.351	72.861	80.874	84.527	83.365	84.165					83.01	85.252	83.028	82.748			68.081
SCAGLR1021G07.g	GS1_SS_20578_10954	SCAGLR1021G07.g_SS	Signal Transduction	Kinase/phosphatase	Transcription Factor	protein phosphatase 2	116.35	116.35	136.533	143.654	130.14	120.568	137.772	136.902	129.191	133.106	132.733	148.984	140.049	123.673	148.774	145.119	146.252	148.264	143.37	147.092	164.408	166.253	165.82	173.2	154.026	167.56	173.818	146.73	137.145	151.904	154.819	137.234	149.47	136.473	143.312	137.67	156.862	151.036	157.296	164.294	153.996	150.864	155.892
SCSFSB1106C01.g	GS1_SS_20580_01811	SCSFSB1106C01.g_SS	Unknown	uncharacterized	.	RecName:Outer envelope protein 61, chloroplastic
SCSFSB1071G03.g	GS1_SS_20582_14484	SCSFSB1071G03.g_SS	.	.	.	Diacylglycerol kinase 1
SCJLAM2091B04.g	GS1_SS_20584_00585	SCJLAM2091B04.g_SS	Unknown	no matches	.	Translation initiation factor IF-2	94.644	99.638	135.37	132.291	110.237	92.672	133.44	129.712	97.092	126.528	127.793	149.057	130.749	101.449	141	137.238	122.314	122.75	128.634	121.488	137.324	133.084	133.731	140.369	126.065	132.73	136.26	116.688	86.839	100.218	103.095	88.953	138.018	113.246	128.203	130.358	120.86	104.628	110.508	124.819	150.312	133.574	142.576
SCRFLB1056D11.g	GS1_SS_20574_19777	SCRFLB1056D11.g_SS	.	.	Protein kinase	putative RLCK	97.165	92.796	114.152	126.596	105.553	100.768	128.02	128.091	111.732	110.12	135.065	135.362	111.648	107.976	133.626	132.598	119.706	118.904	115.885	110.697	137.21	135.884	139.6	132.914	131.594	137.318	134.916	135.6	146.198	142.454	146.148	146.541	124.394	125.161	123.592	123.978	147.006	146.163	145.799	145.938	122.303	123.978	127.096
SCEQSB1015H09.g	GS1_SS_20575_03786	SCEQSB1015H09.g_SS	.	.	.	Putative phospholipid-transporting ATPase 9 (Aminophospholipid flippase 9)															70.842						77.655	77.668	82.432	70.784		67.861	75.484	73.994	67.755	62.172	68.674	68.592					67.484	63.068	69.376	63.886			59.618
SCRLAD1100G03.g	GS1_SS_20577_04196	SCRLAD1100G03.g_SS	.	.	.	Sulfated surface glycoprotein 185
SCCCFL4003D11.g	GS1_SS_20586_02648	SCCCFL4003D11.g_SS	Unknown	Uncharacterized	.	.	90.788	94.288	110.56	103.052	96.708	99.111	104.619	107.58	101.188	113.646	109.854	106.718	116.112	99.364	111.735	107.324	104.692	110.511	105.141	104.115	126.052	127.749	129.708	122.658	126.218	132.877	136.551	123.29	102.484	112.172	119.095	106.353	95.166	104.044	99.096	97.84	111.844	120.95	122.982	113.428	113.67	108.638	109.747
SCCCFL3003A04.g	GS1_SS_20589_12052	SCCCFL3003A04.g_SS	.	.	.	Histone-lysine N-methyltransferase ATX5
SCRLRZ3043B11.g	GS1_SS_16259_08286	SCRLRZ3043B11.g_SS	.	.	.	.	73.704		76.246	77.334	72.156		77.448	81.987			94.108		70.908		74.248	91.617	67.675				61.933	72.662	69.542	74.097		73.413	70.833		102.361	94.939	96.498	105.71	62.042	78.432	64.142	62.681	102.562	104.736	89.251	105.822		68.215	73.708
SCCCLR2001B01.g	GS1_SS_16252_13824	SCCCLR2001B01.g_SS	.	.	.	RNA-binding protein cabeza
SCCCLR2004A09.g	GS1_SS_20523_09708	SCCCLR2004A09.g_SS	Carbohydrate metabolism	several pathways (several putative substrates)	Cell wall	glycosyl transferase family 1 protein	84.701		90.738	88.016	91.793	90.061	89.438	90.012	94.67	98.474	97.875	98.219	95.692	88.213	99.849	95.028	90.076	91.348	89.966	90.094	108.186	108.104	110.036	102.867	103.839	109.181	109.188	95.347	99.5	104.293	111.566	102.994	90.468	88.601	89.681	91.246	102.134	111.318	110.848	101.006	84.476	93.654	99.226
SCRLRZ3042D06.g	GS1_SS_16254_02720	SCRLRZ3042D06.g_SS	Unknown	uncharacterized	.	.	123.393	126.736	129.585	108.05	124.056	133.07	110.622	108.823	120.629	131.219	105.792	108.571	122.81	112.716	108.666	107.968	70.898	67.892	81.946	69.191	72.29	76.093	83.522	72.929		76.349	73.974	86.882	94.789	89.176	92.83	95.419	91.48	71.126	77.7	83.592	95.246	90.413	81.573	99.5	104.818	76.578	86.016
SCVPCL6065D03.g	GS1_SS_20524_13499	SCVPCL6065D03.g_SS	.	.	.	NAC domain-containing protein 78
SCRLRZ3043B01.g	GS1_SS_16257_14341	SCRLRZ3043B01.g_SS	.	.	.	.	111.471	101.311	114.876	107.811	118.32	107.972	106.886	107.934	125.222	106.408	116.978	112.233	111.296	121.19	113.59	115.844	122.37	117.582	127.05	125.866	129.433	124.447	127.246	129.82	135.476	118.07	116.496	130.536	125.855	121.034	124.49	130.038	120.905	119.353	120.824	120.276	121.06	124.555	124.352	119.224	117.255	117.321	122.586
SCSFSB1097H08.g	GS1_SS_20521_07673	SCSFSB1097H08.g_SS	Carbohydrate metabolism	Reductase	.	Glyoxylate reductase	95.117	93.613	111.825	102.218	104.241	88.025	104.354	119.688	101.566	95.801	122.23	107.816	97.32	99.903	109.715	117.275	116.457	103.335	106.359	111.83	109.366	113.804	103.942	111.634	116.92	101.677	103.744	120.906	114.218	105.924	111.64	121.848	101.97	120.378	107.177	92.98	111.936	96.587	100.051	106.113	116.454	109.785	109.992
SCRLRZ3043B10.g	GS1_SS_16258_08431	SCRLRZ3043B10.g_SS	.	.	.	Importin-4
SCSBAD1054F04.g	GS1_SS_20522_07380	SCSBAD1054F04.g_SS	Unknown	Uncharacterized	.	RCC1 and BTB domain-containing protein 1
SCCCST1007A04.g	GS1_SS_20527_11352	SCCCST1007A04.g_SS	.	.	.	Signal recognition particle receptor subunit beta
SCSFSB1099C10.g	GS1_SS_20530_05723	SCSFSB1099C10.g_SS	.	.	.	B3 domain-containing protein Os03g0619825 OS=Oryza sativa subsp. japonica GN=Os03g0619825 PE=2 SV=1			73.478	77.616	70.345		76.624	80.291	69.927		79.027	83.075			84.318	79.335	79.643	83.272	77.918	80.775	101.182	100.503	88.19	94.876	97.232	93.15	94.005	89.681	103.754	111.48	116.431	106.125	84.261	86.487	86.969	83.422	111.04	120.759	122.396	113.952	87.04	96.498	99.957
SCCCRZ1001H01.g	GS1_SS_20525_05567	SCCCRZ1001H01.g_SS	.	.	.	Spastin	76.892	85.209	88.648	95.48	77.231		94.241	90.914	77.574	104.365	91.126	97.803	93.268	84.549	100.185	89.75	90.165	97.806	81.512	81.27	110.494	116.626	121.735	114.52	102.722	124.159	125.132	110.016	85.23	89.553	93.486	88.404	95.897	100.163	88.648	96.362	98.24	105.038	99.586	104.64	107.15	97.592	101.151
SCSFSB1099B08.g	GS1_SS_20526_12524	SCSFSB1099B08.g_SS	.	.	.	Pentatricopeptide repeat-containing protein At1g31430											64.13				64.614		64.224		72.101	66.158	88.456	79.696	88.263	74.419	78.592	77.162	74.376	83.956	79.093	74.532	77.328	81.884	81.57	72.283	79.347	78.42	79.95	83.734	85.238	79.663		86.033	91.044
SCSFSB1099F03.g	GS1_SS_20532_02043	SCSFSB1099F03.g_SS	Cell wall metabolism	Polysaccharide biosynthesis	Cell wall	1,3-beta-glucan synthase (putative callose synthase)	72.757		109.981	111.17	86.434		113.944	109.116	85.484		111.934	129.354	81.462		122.94	116.329	83.536	85.455	86.029	84.098	94.073	94.158	100.457	90.874	83.578	101.398	94.326	76.982	109.716	112.11	116.162	111.415	94.642	100.32	96.28	100.365	117.093	114.692	121.909	104.45	110.554	99.423	101.048
SCJFLR1017F04.g	GS1_SS_20533_20405	SCJFLR1017F04.g_SS	.	.	Protein kinase	Undefined	88.159	99.472	102.858	101.48	93.954	95.928	102.54	101.43	86.583	90.313	111.934	101.82	82.716	91.931	98.442	109.47	94.548	87.701	93.698	92.557	102.806	107.606	104.046	107	106.247	102.426	93.289	110.796	124.578	121.899	127.462	130.784	93.059	88.878	89.547	89.334	132.654	129.001	127.96	132.846	97.757	100.6	105.061
SCVPRT2076G05.g	GS1_SS_16243_09304	SCVPRT2076G05.g_SS	.	.	.	.								70.45			75.888				66.052	75.036	64.5	59.274			75.61		63.978	77.649	74.434	70.554		79.207	82.369	85.768	88.794	84.099					87.75	87.392	93.226	76.624
SCJLLR1105E10.g	GS1_SS_16241_01225	SCJLLR1105E10.g_SS	.	.	.	ADP-ribosylation factor GTPase-activating protein AGD4
SCRLRZ3042B03.g	GS1_SS_16248_10982	SCRLRZ3042B03.g_SS	.	.	.	Retrovirus-related Pol polyprotein from transposon TNT 1-94
SCRLRZ3041H04.g	GS1_SS_16245_13319	SCRLRZ3041H04.g_SS	.	.	.	.																	65.684	74.327	70.795		70.194	73.52	83.164	83.109	74.628	66.892		89.87				58.546					63.939			60.449
SCSFRT2068A07.g	GS1_SS_16240_09617	SCSFRT2068A07.g_SS	.	.	.	Myosin-2 heavy chain
SCCCRZ2C04H10.g	GS1_SS_20534_09024	SCCCRZ2C04H10.g_SS	.	.	.	DCN1-like protein 2
SCCCCL4003E03.g	GS1_SS_20535_10979	SCCCCL4003E03.g_SS	.	.	.	Probable exocyst complex component 4 (Exocyst complex component Sec8)	77.225		87.397	79.446	82.224		78.818	83.452	81.704		83.821	91.223	81.898		88.345	87.268	72.385	76.578	80.33	78.793	86.806	89.278	99.83	96.349	86.532	89.694	92.346	91.907	86.307	85.05	89.312	87.46	72.679	67.022	68.233	71.792	87.798	86.752	90	87.4	72.987	74.43	80.674
SCAGRT2037E01.g	GS1_SS_20536_03632	SCAGRT2037E01.g_SS	.	.	.	.	70.984		85.186	84.316	77.955		83.288	83.168	76.068		87.807	90.992	79.911		88.382	88.798	66.447	68.252	72.584		73.744	83.354	94.174	69.405	71.378	89.455	87.113	82.768	94.516	103.072	108.218	98.899	61.117		59.259		100.307	111.082	109.851	104.09	73.92	70.097	68.527
SCEPLR1030G10.g	GS1_SS_20537_15622	SCEPLR1030G10.g_SS	Pathogen Resistance	kinase/phosphatase	Receptors	receptor Ser/Thr kinase	87.474		100.974	115.603	71.079		111.836	117.651			120.179	113.297			100.164	117.6	119	99.072	107.034	103.335	113.009	96.571	82.496	124.746	111.596	78.582	75.241	127.022	119.43	123.018	127.41	124.446	70.822	86.2	94.394	79.76	129.461	130.978	128.81	134.31	82.145	96.954	93.436
SCEQRT1028D04.g	GS1_SS_20538_10803	SCEQRT1028D04.g_SS	.	.	.	THO complex subunit 4
SCRLFL1004E03.g	GS1_SS_20539_10112	SCRLFL1004E03.g_SS	Signal Transduction	kinase/phosphatase	.	Type I inositol-1,4,5-trisphosphate 5-phosphatase 1
SCCCLB1024A08.g	GS1_SS_20543_01182	SCCCLB1024A08.g_SS	Unknown	.	.	.	175.594	177.064	179.048	182.539	174.464	173.257	177.746	181.616	178.233	180.032	170.347	188.811	174.048	178.704	169.048	180.126	156.716	151.552	161.682	157.431	158.27	154.46	155.871	151.391	150.084	155.262	158.586	147.674	179.104	177.826	173.6	174.988	165.471	169.781	163.186	169.798	170.536	177.999	181.717	169.294	169.222	169.402	165.872
SCSFSB1101D11.g	GS1_SS_20544_07543	SCSFSB1101D11.g_SS	.	.	.	.			84.573	99.518	70.811		103.892	108.594	72.626		109.906	103.038	67.359		100.726	112.516	65.743	63.676		70.739	72.27	70.27	71.674	75.08	72.212	68.975	67.072	77.724	127.252	122.837	127.472	127.312	81.601	82.907	83.46	77.955	128.698	131.218	133.224	124.844	83.841	83.9	90.57
SCAGCL6013C02.g	GS1_SS_20545_12710	SCAGCL6013C02.g_SS	.	.	.	Peptide transporter PTR2
SCEPAM1015F11.g	GS1_SS_20546_14771	SCEPAM1015F11.g_SS	.	.	Amino acid metabolism	Putative N-acetyl-gamma-glutamyl-phosphate reductase	117.094	120.626	107.672	103.1	119.26	124.916	102.413	110.868	114.874	94.806	120.268	105.213	89.302	117.75	107.098	120.378	111.161	112.491	113.89	115.745	132.513	120.45	114.38	129.628	130.488	103.788	101.314	124.598	132.144	123.226	124.146	137.088	122.421	115.345	111.689	116.186	129.086	126.2	121.189	129.764	100.894	116.696	120.99
SCQSHR1023C04.g	GS1_AS_16417_07448	SCQSHR1023C04.g_AS	.	.	Receptors	receptor Ser/Thr kinase	71.329		80.116	66.475	76.28	91.136	72.235	69.297	72.513	92.186	66.378	80.788	71.035		75.313	74.977					87.051	73.118		68.798		64.3				59.68		57.418	62.534		59.502	62.603		61.309		63.806	74.271	64.803	66.874
SCSGRZ3059D10.g	GS1_AS_16448_20036	SCSGRZ3059D10.g_AS	.	.	Cell cycle	AtRAD17	71.418		72.214					67.234	70.544		70.794		73.636		63.589						63.764		65.911			59.856							56.307		62.952	61.214		60.653		58.102			69.362
SCCCCL3080A01.g	GS1_AS_16464_03879	SCCCCL3080A01.g_AS	Others	uncharacterized	.	Metallothionein-like protein 2A
SCRUFL3063A08.g	GS1_SS_22651_08801	SCRUFL3063A08.g_SS	.	.	.	.	92.653	89.074	88.108	85.063	95.05		81.74	83.674	101.167	90.259	91.9	83.128	95.312	94.942	90.55	87.906	108.675	109.077	107.809	104.958	124.525	121.494	119.406	117.468	122.818	120.668	123.742	118.422	106.759	112.914	119.904	107.06	102.876	96.982	100.736	88.11	106.905	117.444	116.768	106.634	81.512	95.428	104.262
SCCCRZ2001C03.g	GS1_SS_22652_11155	SCCCRZ2001C03.g_SS	Unknown	uncharacterized	.	RecName:Platelet binding protein GspB
SCSBRZ3123G11.g	GS1_AS_16421_07210	SCSBRZ3123G11.g_AS	.	.	.	DNA topoisomerase 2-binding protein 1
SCEZAM2035C11.g	GS1_SS_22649_16099	SCEZAM2035C11.g_SS	Cell wall metabolism	Other glycan degradation	Cell wall	pectinesterase family protein	94.74	119.802	127.25	125.73	105.706	94.846	124.754	130.808	93.539	120.303	132.854	130.843	115.324	86.011	124.428	132.694	107.922	106.754	99.428	99.326	113.274	146.998	144.554	122.594	119.868	143.164	145.416	118.157	147.146	143.893	145.338	152.244	98.7	97.283	101.796	96.53	163.088	141.514	142.628	166.154	111.711	103.936	109.006
SCQGFL3058H08.g	GS1_SS_22650_15136	SCQGFL3058H08.g_SS	.	.	Transporters	ABC transporter (ABC_tran)	95.618	94.463	97.269	97.714	94.03	98.446	94.05	94.056	93.131	108.114	93.042	103.392	101.384	91.878	104.534	96.29	76.016	77.58	79.299	81.385	87.736	96.406	114.449	87.825	84.792	108.608	109.222	88.718	89.459	90.164	84.66	92.94	89.644	94.808	89.22	95.222	90.939	92.51	87.392	94.187	96.578	85.908	90.949
SCVPRT2078H09.g	GS1_SS_22646_17535	SCVPRT2078H09.g_SS	.	.	Receptors	receptor Ser/Thr kinase					68.809		69.651		71.703		70.717	77.552			74.91	68.566	81.097	78.928	87.018	79.388	96.07	86.26	96.69	85.571	89.215	84.016	80.724	98.618	83.084	77.856	82.924	85.154	85.956	81.288	82.428	81.536	82.834	81.248	79.31	83.647	87.273	86.995	88.82
SCSGFL4C07D03.g	GS1_SS_22647_14402	SCSGFL4C07D03.g_SS	.	.	.	Glycerophosphoryl diester phosphodiesterase
SCQSFL3037F08.b	GS1_SS_22639_11081	SCQSFL3037F08.b_SS	Unknown	uncharacterized	.	RecName:Basic salivary proline-rich protein 1
SCMCAM2084F03.g	GS1_SS_22640_15901	SCMCAM2084F03.g_SS	.	.	Protein metabolism	Galactose-1-phosphate uridylyltransferase	96.787	98.44	107.336	118.17	97.052	98.212	117.12	117.11	97.718	104.438	118.675	124.946	102.666	97.096	123.394	117.546	118.836	122.464	121.29	122.923	126.696	143.053	138.628	139.481	137.292	139.092	147.694	133.326	124.153	131.9	139.584	127.372	115.476	119.722	113.521	111.776	137.392	136.145	139.664	145.218	132.612	116.28	122.816
SCBGLR1114G03.g	GS1_SS_22638_05600	SCBGLR1114G03.g_SS	Unknown	no matches	.		72.958		70.518	81.054	70.031		74.672	81.696	75.863		79.122	88.231			85.76	83.12	79.056	77.44	87.747	74.375	84.572	94.522	102.786	83.748	83.944	95.788	93.679	96.882	94.215	92.133	93.755	96.495	84.693	90.406	81.944	88.604	109.7	110.122	110.746	108.528	104.176	97.757	98.968
SCSBRZ3117C06.g	GS1_AS_16362_19737	SCSBRZ3117C06.g_AS	.	.	Transcription Factor	HSF (heat shock factor)																						57.882	63.021	64.333		60.73
SCCCLR2002F09.g	GS1_AS_16361_04738	SCCCLR2002F09.g_AS	Signal Transduction	transcription factor	.	GATA transcription factor 14																		64.841		67.982		65.404	64.373	68.596	84.716	82.308	67.82	64.561						70.695	56.984			57.546					62.804
SCSFSB1097H04.g	GS1_SS_20520_11677	SCSFSB1097H04.g_SS	Unknown	uncharacterized	.	RecName:BTB/POZ domain-containing protein At3g50780	91.394	88.203	107.574	111.045	91.543	101.442	110.06	115.731	108.07	105.708	111.028	119.554	105.949	107.31	117.115	112.518	106.271	117.17	105.964	106.084	131.285	135.874	124.445	124.838	116.323	132.282	140.938	127.719	127.683	133.996	134.142	130.326	115.958	130.287	127.131	128.17	129.874	131.979	141.496	131.296	115.428	132.9	130.274
SCSBRZ3120E03.g	GS1_AS_16391_05097	SCSBRZ3120E03.g_AS	Unknown		.		82.489	84.928	140.036	147.408	98.222		149.161	137.595	89.048	111.519	138.18	160.41	125.129	93.376	155.496	149.417	145.722	151.498	135.584	149.6	158.148	172.01	157.236	174.817	162.954	166.286	174.556	149.595	90.936	116.26	122.113	98.894	140.754	139.675	126.916	129.79	135.11	114.395	133.081	133.632	168.463	157.068	152.219
SCQGLR2017G11.g	GS1_SS_20519_09597	SCQGLR2017G11.g_SS	.	.	.	.	113.333	112.99	113.015	108.62	113.053	120.477	105.336	108.54	120.81	121.047	109.732	110.574	115.599	117.826	108.86	108.548	112.526	114.716	114.393	118.204	126.504	129.434	123.122	120.797	127.38	123.654	120.453	123.295	106.67	110.97	117.724	112.123	116.561	117.394	118.656	121.894	112	115.646	117.798	120.604	117.266	120.112	124.138
SCEQRT1029D05.g	GS1_AS_16380_18622	SCEQRT1029D05.g_AS	Light harvesting	metallopeptidase	Protein metabolism	FtsH-like protein Pftf precursor	99.239	94.122	67.87		99.764	108.706	63.672		93.87	114.51	62.504		108.996	90.335	61.995		70.478	77.478	71.346	79.094	75.828	80.473	84.491	76.781	71	81.998	90.158	63.969	66.598	64.009	67.023	59.58	75.208	92.677	84.617	89.012	64.434	63.238	67.14	60.75	95.852	89.436	88.468
SCEQLR1007G05.g	GS1_SS_20518_13012	SCEQLR1007G05.g_SS	.	.	.	RecName:Translation initiation factor IF-2	68.836				71.848			71.407	80.078		71.789				73.656	71.519	79.373	86.711	77.03	78.653	91.316	94.36	85.587	90.464	84.902	80.21	85.03	84.578	78.982	80.912	81.95	82.477	77.555	79.677	79.709	80.954	80.241	83.322	81.585	79.474	79.362	79.133	87.131
SCVPRZ2035A03.g	GS1_AS_16382_04114	SCVPRZ2035A03.g_AS	Transport	Membrane transporter	.	Nodulin-like protein									69.412		60.456		75.081		60.816			65.443			65.518	65.146	71.079	68.582	69.29	71.002	73.132	67.251	90.462	98.354	102.651	88.422	67.707	74.852	69.218	66.344	86.033	100.878	105.085	86.72	72.552	69.86	79.666
SCEQHR1081B05.g	GS1_SS_20517_09325	SCEQHR1081B05.g_SS	.	.	.	5'-3' exoribonuclease 3
SCRUFL3063G08.g	GS1_SS_22666_02454	SCRUFL3063G08.g_SS	.	.	.	.	107.712	114.938	107.311	99.779	107.388	118.9	99.104	97.986	108.718	115.493	102.112	98.666	106.048	108.847	101.584	98.182	94.411	101.205	91.946	104.54	112.839	118.008	109.012	112.135	111.931	113.546	116.31	103.571	104.122	105.187	109.047	108.456	99.498	107.37	100.32	97.212	104.531	109.823	106.48	105.681	95.774	102.422	103.674
SCSFSB1097E11.g	GS1_SS_20516_12022	SCSFSB1097E11.g_SS	.	.	.	.	117.4	116.584	128.986	127.542	118.966	125.86	123.666	129.146	125.375	125.624	126.308	132.108	122.46	124.608	132.162	127.948	138.288	140.888	140.436	141.636	147.633	153.774	154.996	150.878	152.108	151.988	154.855	152.7	147.664	157.537	160.109	149.921	133.274	141.784	136.426	134.714	146.904	158.956	160.51	151.466	140.728	139.153	140.16
SCJFFL3C06G10.g	GS1_SS_22668_04424	SCJFFL3C06G10.g_SS	.	.	.	.																						60.241	68.646			64.587						53.165					62.069	59.765	61.619	57.462			65.838
SCSFSB1097D06.g	GS1_SS_20513_12543	SCSFSB1097D06.g_SS	.	.	.	.			83.758	96.858	71.98		94.328	100.019	71.907		98.205	111.067	84.715		104.898	100.873	81.596	83.33	82.017	74.757	99.288	106.267	117.942	101.317	95.713	111.676	115.543	105.272	96.75	97.992	99.93	101.164	70.312	71.087	68.519	71.797	98.478	102.176	107.6	99.549	74.143	78.048	81.248
SCSGSB1006G07.g	GS1_SS_22670_12122	SCSGSB1006G07.g_SS	Unknown	uncharacterized	.	RecName:Guanine nucleotide-binding protein subunit gamma 3
SCCCCL4015E07.g	GS1_SS_20512_19971	SCCCCL4015E07.g_SS	.	.	No matches	.	69.008		69.267	71.406	76.824		70.694	72.169	78.271		71.522	78.15	76.086		75.556	73.242	81.79	87.261	91.464	92.392	99.41	102.896	106.344	101.764	101.232	106.15	106.328	97.892	81.512	80.866	80.682	77.899	86.482	104.09	85.392	86.663	78.501	74.859	70.741	77.971	74.438	75.422	81.958
SCSBRZ3118D10.g	GS1_AS_16373_03604	SCSBRZ3118D10.g_AS	.	.	.	BTB/POZ domain-containing protein At1g30440			77.415		72.56			70.995	67.625		62.509	74.78	68.692		70.412	68.292					62.056	62.908	65.938	62.324		56.712			68.87	67.314	66	62.799	60.564	64.949	56.72	61.471	69.946	72.366	66.762	66.444		67.02	74.032
SCMCAM1100B05.g	GS1_SS_20511_10943	SCMCAM1100B05.g_SS	Unknown	protein-protein interaction	.	Nodulation receptor kinase
SCCCRT2001G01.g	GS1_SS_22660_10763	SCCCRT2001G01.g_SS	Unknown	Uncharacterized	.	Baculoviral IAP repeat-containing protein 4
SCACST3161D11.g	GS1_SS_20506_06838	SCACST3161D11.g_SS	Unknown	.	.	.	111.268	111.005	119.938	120.567	118.207	114.788	119.584	123.128	120.448	115.101	128.606	127.135	113.895	120.434	127.945	126.727	112.114	113.232	110.892	108.186	129.125	125.812	127.855	122.964	123.264	127.046	125.321	122.079	137.585	136.045	139.112	137.866	122.94	119.022	120.626	120.076	137.32	136.246	136.806	134.486	114.274	116.888	122.688
SCRUFL3069E08.g	GS1_SS_22661_19128	SCRUFL3069E08.g_SS	.	.	Unknown protein	.											68.756				61.504									62.307		62.302			64.372	68.202			60.284		59.963		64.755	63.39		57.451			66.69
SCSGLR1081C01.g	GS1_SS_20500_10844	SCSGLR1081C01.g_SS	.	.	.	.	81.817	84.829	88.63	88.448	85.656	88.826	89.115	86.525	84.844	86.972	92.138	87.736	83.986	82.736	89.732	89.606	80.952	81.036	81.895	83.936	94.837	94.296	97.802	92.443	93.253	96.912	92.945	93.446	99.506	96.412	99.999	103.012	88.52	86.078	83.476	81.44	102.071	105.402	100.972	101.27	85.444	89.858	94.418
SCVPLB1015B02.g	GS1_SS_22657_04748	SCVPLB1015B02.g_SS	.	.	.	Transcription factor bHLH111 OS=Arabidopsis thaliana GN=BHLH111 PE=2 SV=1			82.692	86.318			71.915	84.258			95.37	85.893			83.088	92.292	77.435	75.917	71.618	81.428	73.636	83.803	79.768	74.382	95.114	69.009		85.408	101.833	104.514	114.929	108.586			58.01		103.449	125.088	118.706	106.053	71.395	68.314	63.161
SCRUFL3068C08.g	GS1_SS_22658_10756	SCRUFL3068C08.g_SS	.	.	.	Sporulation-specific protein 15	90.358	99.054	98.533	101.66	96.158	102.535	96.862	91.297	92.658		89.089	109.801	77.521	92.982	106.292	91.96	91.916	89.905	96.176	98.878	100.492	109.165	105.516	102.292	103.262	99.48	96.297	102.73	115.97	117.999	120.686	119.557	98.1	102.546	101.46	104.053	113.282	119.491	118.843	115.482	96.265	105.201	105.828
SCVPST1059E02.g	GS1_SS_18260_17408	SCVPST1059E02.g_SS	Signal Transduction	kinase/phosphatase	Protein kinase	cdpk					77.727						63.657					66.112	66.24	67.733			85.168	82.839	64.366	83.738	79.388			92.008	85.366	100.448	105.342	90.454					86.882	99.811	105.12	87.936
SCVPST1060D05.g	GS1_SS_18267_04770	SCVPST1060D05.g_SS	.	.	.	.	80.063		100.918	107.476	91.848		104.648	108.821	97.991	101.917	106.797	109.134	114.978	101.201	108.939	108.334	96.66	96.329	99.896	100.326	108.234	117.43	125.904	109.441	109.502	129.501	127.63	114.447	113.642	119.479	119.866	117.904	97.698	103.074	97.042	99.598	114.502	122.931	127.978	116.304	98.72	100.734	102.734
SCVPST1059H08.g	GS1_SS_18265_13553	SCVPST1059H08.g_SS	.	.	.	.	74.061				75.022				73.814				75.004																			59.051
SCEZLB1008E02.g	GS1_SS_22603_06291	SCEZLB1008E02.g_SS	Unknown	uncharacterized	.	.	97.278	96.708	129.548	136.36	102.649	102.163	133.172	119.892	115.916	94.64	121.61	144.019	93.21	110.499	132.63	126.392	116.406	112.906	116.79	110.011	124.832	126.088	126.893	129.616	128.492	109.68	110.603	135.04	142.948	144.78	145.4	146.134	116.745	91.422	101.048	127.442	138.202	146.351	147.3	139.536	105.25	98.098	105.792
SCJFFL3C02D08.g	GS1_SS_22605_11224	SCJFFL3C02D08.g_SS	.	.	Library-specific	By domain	93.256	99.531	97.058	90.577	100.378	101.947	92.442	92.652	96.888	102.764	100.48	103.529	98.996	100.963	103.698	98.792	84.752	80.086	80.928	85.059	102.232	101.088	102.87	95.05	100.732	107.798	106.83	87.956	111.527	106.659	110.076	115.342	94.824	88.342	95.004	96.723	108.843	108.991	104.718	109.278	75.273	94.35	96.05
SCAGLR2026G09.g	GS1_AS_16504_16858	SCAGLR2026G09.g_AS	.	.	Stress	DNA repair			67.791		75.842		62.256						66.266		61.722							58.763	66.625			58.319			61.552	57.685		60.41	57.779	71.34	67.605	67.584	62.588	64.015	63.108	61.488	70.786	67.928	65.43
SCJFFL3C02F07.g	GS1_SS_22601_05854	SCJFFL3C02F07.g_SS	Unknown	Uncharacterized	.	.	87.112	86.13	97	99.624	96.758	88.539	99.016	99.783	96.728		109.007	102.41	81.132	92.848	101.454	107.761	93.751	92.177	96.468	89.881	114.05	100.811	104.244	108.321	110.96	94.844	90.542	108.342	121.196	117.538	122.385	126.311	113.038	107.678	112.511	112.254	120.512	124.624	124.664	121.556	97.798	112.482	117.488
SCUTRZ3071H01.g	GS1_AS_16511_04167	SCUTRZ3071H01.g_AS	DNA metabolism	helicase	.	DEAD-box ATP-dependent RNA helicase 3	106.194	101.176			90.733	117.922			92.614					96.313							64.723			70.76	70.603					61.36			74.152	94.664	88.901	93.835					88.942	93.202	84.13
SCMCLB2083D12.g	GS1_SS_22602_18626	SCMCLB2083D12.g_SS	.	.	Transporters	anion-transporting ATPase	119.608	132.297	123.192	113.581	123.322	130.147	115.314	113.034	119.778	135.052	120.827	117.034	124.057	125.049	117.338	115.722	119.058	116.956	125.186	122.718	132.871	136.633	141.318	133.115	135.481	138.913	138.646	133.308	120.879	122.198	128.648	125.91	121.681	118.042	119.957	119.559	123.747	126.744	126.031	122.283	120.118	119.853	125.402
SCUTRZ3072C12.g	GS1_AS_16516_03106	SCUTRZ3072C12.g_AS	.	.	.	RecName:Uncharacterized protein LOC284861
SCQSFL3033B08.g	GS1_SS_22609_13750	SCQSFL3033B08.g_SS	.	.	.	.	68.394				68.469										63.08							69.872	69.121	71.195		70.368	69.028	69.976	76.375	69.335		69.529		66.901	63.37	66.142	67.638	65.335		68.438		66.872	71.245
SCUTRZ3073C01.g	GS1_AS_16523_01258	SCUTRZ3073C01.g_AS	.	.	.	WD repeat domain phosphoinositide-interacting protein 3 (WIPI-3) (WD repeat protein 45-like) (WDR45-like protein)																		62.253				69.398	69.836	68.53		76.684	74.211	63.542		68.511		66.336					59.258	73.474		67.774
SCQSFL3030A08.g	GS1_SS_22607_12213	SCQSFL3030A08.g_SS	Unknown	no matches	.																			57.68			77.68	61.949							65.414	70.379	76.57	69.376					65.971	78.416	83.716	66.094			61.292
SCQSFL3035A08.g	GS1_SS_22608_15982	SCQSFL3035A08.g_SS	.	.	No matches	Tubby-like F-box protein 6
SCUTRZ3102B07.g	GS1_AS_16531_20375	SCUTRZ3102B07.g_AS	.	.	Pathogenicity	.																		58.07				55.872		64.117		57.306			63.72	62.421	68.217	63.488					66.413	67.732		65.91			62.44
SCVPST1061C06.g	GS1_SS_18276_19835	SCVPST1061C06.g_SS	Carbohydrate metabolism	Sucrose/trehalose/sorbitol and other mono/oligosaccharides	Cell wall	sucrose synthase			67.715				64.915				63.628																			59.913		65.944					68.904	64.398	65.097	67.751
SCVPST1061C08.g	GS1_SS_18277_17348	SCVPST1061C08.g_SS	.	.	Receptors	receptor Ser/Thr kinase	86.052	85.716	100.907	86.653	85.927	89.005	87.012	98.856	99.037	89.274	80.616	101.664	89.446	101.674	92.237	97.656	82.978	81.488	98.017	85.942	90.337	101.14	102.382	89.989	97.73	86.03	90.531	88.066	81.198	72.548	78.356	93.074	110.32	102.234	102.847	108.642	98.475	102.839	90.99	103.434	114.218	115.715	115.082
SCQSRT2036D11.g	GS1_SS_22598_13439	SCQSRT2036D11.g_SS	.	.	.	Probable ubiquitin carrier protein E2 23	97.414	104.328	105.242	98.648	97.881	109.718	99.347	97.338	98.694	120.664	105.314	104.706	119.124	101.548	106.669	102.198	108.226	109.027	111.726	107.808	120.653	121.589	134.202	121.055	121.239	132.5	130.366	125.598	123.212	112.276	118.22	126.108	113.688	114.324	109.722	112.24	122.975	115.08	118.36	122.305	114.341	110.095	113.128
SCVPRZ2043G09.g	GS1_SS_18269_03387	SCVPRZ2043G09.g_SS	.	.	.	BES1/BZR1 homolog protein 4	102.03	104.547	125.06	128.902	103.664	107.89	125.644	129.172	103.359	119.835	132.541	131.898	119.491	102.783	130.98	133.648	112.008	113.582	115.644	114.052	128.498	125.794	132.565	124.472	125.815	133.726	129.466	134.501	148.34	144.494	147.355	152.404	109.466	114.088	112.326	109.142	150.091	153.228	147.166	149.835	119.026	114.798	116.411
SCCCRZ2001C11.g	GS1_SS_22600_00162	SCCCRZ2001C11.g_SS	Others	uncharacterized	.	Universal stress protein A-like protein	105.944	100.432	137.737	149.488	109.886	97.142	148.248	135.203	110.211	127.732	138.124	144.846	139.81	107.122	142.504	135.826	115.304	113.268	114.383	121.58	123.558	137.185	140.558	139.038	132.924	146.849	145.393	129.01	143.341	137.152	139.764	144.456	105.708	106.244	108.73	101.993	149.117	139.054	137.226	150.392	113.605	104.871	114.194
SCCCLR1001H01.g	GS1_SS_18270_03584	SCCCLR1001H01.g_SS	RNA metabolism	ribosomal protein	.	40S ribosomal protein S18	126.95	129.902	132.727	129.616	131.318	126.244	131.08	130.582	131.764	127.017	139.205	131.284	128.606	129.254	136.001	132.344	128.454	130.44	117.356	126.324	149.772	134.829	130.708	144.631	155.16	135.682	136.316	132.895	140.107	139.494	144.294	141.816	139.99	137.193	141.934	137.074	144.468	145.666	140.646	144.618	124.58	142.329	148.1
SCBGLR1117G09.g	GS1_SS_18272_13256	SCBGLR1117G09.g_SS	Signal Transduction	quinase	Protein kinase	Putative RLCK	116.802	120.194	99.632	112.18	121.117	107.546	116.002	108.08	103.814	87.718	119.307	112.233	88.603	96.276	109.513	117.899	121.084	122.163	119.142	118.876	129.644	135.529	106.791	139.146	134.486	105.288	105.148	137.426	144.001	139.784	144.064	141.448	95.927	117.306	118.229	92	145.692	142.28	137.918	137.92	88.12	123.89	131.304
SCUTAM2088B01.g	GS1_AS_16496_01832	SCUTAM2088B01.g_AS	Signal Transduction	.	.	SWI/SNF complex subunit SWI3C
SCRLFL3007A08.g	GS1_SS_22596_08519	SCRLFL3007A08.g_SS	Oxidative phosphorylation	dehydrogenase	.	NAD(P)H-quinone oxidoreductase subunit L
SCVPST1061A08.g	GS1_SS_18274_11842	SCVPST1061A08.g_SS	.	.	.	Ras-related protein Rab-2-A																							64.836			59.058				63.923	68.648	56.36					64.162	70.927	76.706	65.998
SCQSST1037F06.g	GS1_AS_16500_07097	SCQSST1037F06.g_AS	RNA metabolism	DNA binding	.	Calmodulin-binding transcription activator 4
SCVPST1061E07.g	GS1_SS_18283_16067	SCVPST1061E07.g_SS	Unknown	Uncharacterized	Protein metabolism	Lysyl-tRNA synthetase (EC 6.1.1.6) (Lysine-tRNA ligase) (LysRS)	119.832	113.677	108.54	106.576	118.47	128.772	105.423	106.382	126.631	110.828	112.013	109.343	105.018	125.511	112.856	110.358	123.476	125.234	125.35	120.402	149.192	123.624	118.858	143.52	139.366	113.71	115.174	139.13	124.179	125.187	130.159	126.28	140.308	131.162	129.806	138.292	120.42	123.647	120.627	120.106	120.41	130.956	135.231
SCVPST1061D08.g	GS1_SS_18282_20024	SCVPST1061D08.g_SS	.	.	Receptors	receptor Ser/Thr kinase	86.81		102.372	88.769	90.819	92.462	88.127	97.959	93.999		96.795	97.919	69.444	103.46	96.18	95.428	82.377	72.59	83.912	82.722	93.646	72.12	64.426	78.4	88.18			91.208	77.856	67.22	69.354	79.431	84.615	71.708	70.992	67.12	78.824	71.782	69.544	77.542	78.391	81.146	90.073
SCEQRT2093C10.g	GS1_SS_18280_17755	SCEQRT2093C10.g_SS	.	.	Bioenergetics	energy pathways	117.124	121.44	124.385	111.8	116.826	115.967	116.004	115.34	113.168	114.704	118.652	114.014	114.076	110.93	119.541	113.47	114.975	115.759	114.182	123.767	122.148	137.182	121.064	136.445	138.116	131.978	140.024	116.56	109.448	116.499	123.652	111.71	109.804	123.284	113.7	106.202	134.134	131.063	128.433	135.827	133.569	117.123	119.222
SCVPST1061C12.g	GS1_SS_18279_13518	SCVPST1061C12.g_SS	Unknown	no matches	.										67.7								60.831	57.565		65.955	67.616	63.784	72.76	69.214	72.514	81.652	90.282	69.39	69.019	65.189	66.146	72.894	64.462	63.745	66.556	63.889	66.945	65.388	70.163	70.822	73.145	66.966	78.605
SCSGST1068C01.g	GS1_SS_18278_09889	SCSGST1068C01.g_SS	.	.	.	RecName:Uncharacterized protein DKFZp434B061	100.299	106.174	117.272	119.501	102.948	110.706	117.58	116.521	104.486	119.325	121.678	118.226	117.038	104.181	113.718	123.27	118.912	113.823	125.914	115.214	118.675	124.639	137.635	127.53	129.046	128.368	126.926	142.403	142.059	144.54	144.502	148.386	118.707	116.841	114.706	118.162	150.224	149.306	145.552	149.813	122.482	116.738	121.267
SCCCRZ2001A09.g	GS1_SS_22621_09925	SCCCRZ2001A09.g_SS	.	.	.	.									74.279				69.824										61.27			62.463				63.866	67.948	63.522	58.281	62.465	58.048	60.612	64.908	67.937	61.89	59.8			68.22
SCRUFL1113F08.b	GS1_SS_22623_09857	SCRUFL1113F08.b_SS	Carbohydrate metabolism	synthase/transferase	.	Soluble starch synthase 3, chloroplastic/amyloplastic
SCSGRZ3062H03.g	GS1_AS_16481_18842	SCSGRZ3062H03.g_AS	.	.	Protein metabolism	Leucine carboxyl methyltransferase 1 (EC 2.1.1.-) (Protein-leucine O-methyltransferase) (CG																					61.1	65.991	61.964			56.136	78.016	71.943										53.913					60.803
SCJFFL3C04B08.g	GS1_SS_22627_09356	SCJFFL3C04B08.g_SS	.	.	.	RecName:Mediator of RNA polymerase II transcription subunit 23									68.922		59.65	76.148			75.89			71.272			76.392	83.701	85.64	78.976	69.883	86.43	82.531	65.657	68.025	68.211	75.609	70.736	80.538	81.367	76.852	82.84	63.313	72.6	66.308	67.761	77.494	78.394	76.978
SCCCRZ2001F04.g	GS1_SS_22632_13086	SCCCRZ2001F04.g_SS	.	.	.	.	122.184	112.266	121.57	117.229	120.73	122.468	116.892	116.276	130.684	116.844	119.893	121.103	119.136	128.123	121.958	119.012	132.978	130.036	129.96	130.108	148.313	137.228	135.358	146.578	152.244	137.318	137.065	143.432	128.776	130.647	131.784	134.158	138.376	137.167	133.716	136.226	131.088	131.725	131.13	132.908	123.632	137.424	139.634
SCSBFL4011C12.g	GS1_SS_22633_13685	SCSBFL4011C12.g_SS	Unknown	uncharacterized	.	.	74.56				79.434		71.028	71.926	81.225		73.885			83.572	70.163	71.619	81.204	80.2	87.026	81.146	89.132	89.655	102.096	90.92	90.461	84.784	87.979	93.166	80.077	82.52	87.199	78.748	74.018	83.173	72.491	68.696	89.449	97.801	98.914	87.476	80.536	83.929	83.45
SCCCCL4013C11.g	GS1_AS_16483_06345	SCCCCL4013C11.g_AS	.	.	.	Meiosis protein mei2																											72.488	66.829
SCVPST1062G01.g	GS1_SS_18293_08393	SCVPST1062G01.g_SS	Unknown	Uncharacterized	.	.	102.903	108.8	116.93	113.58	105.004	110.08	116.399	111.514	106.224	119.349	114.92	116.599	109.946	106.048	116.284	114.922	111.375	112.461	115.548	115.127	129.525	130.275	133.721	135.105	128.663	133.21	134.008	127.666	124.421	128.41	135.076	127.732	125.62	120.806	119.532	116.316	123.883	129.428	130.848	124.864	119.706	114.566	121.702
SCQSFL3031C08.g	GS1_SS_22611_15107	SCQSFL3031C08.g_SS	.	.	Unknown protein	RecName:Cyclin-dependent kinase 12
SCVPST1062C04.g	GS1_SS_18290_10630	SCVPST1062C04.g_SS	.	.	.	RecName:Anther-specific proline-rich protein APG
SCCCLR1080C06.g	GS1_SS_22614_14617	SCCCLR1080C06.g_SS	.	.	other	Pleckstrin homology domain-containing protein 1
SCVPST1062C11.g	GS1_SS_18291_05950	SCVPST1062C11.g_SS	Unknown	.	.	.																	65.501	65.772	66.455	66.035	75.274	73.33	82.496	69.305	85.892	97.142	107.567											56.635
SCCCAM2004E11.g	GS1_SS_22616_12065	SCCCAM2004E11.g_SS	.	.	.	U6 snRNA-associated Sm-like protein LSm5 U6 snRNA-associated Sm-like protein LSm5 U6 snRNA-associated Sm-like protein LSm5 U6 snRNA-associated Sm-like protein LSm5	127.624	132.853	135.839	128.305	134.618	135.056	126.775	131.568	136.806	124.018	136.07	131.204	123.542	137.024	132.126	135.158	119.726	121.938	117.246	124.396	140.69	133.481	119.004	140.184	135.458	126.11	126.424	126.042	140.768	138.304	139.377	146.087	128.993	125.074	125.566	123.805	142.882	141.824	136.031	144.065	107.087	128.205	134.37
SCJFLR1073E04.g	GS1_SS_18284_15771	SCJFLR1073E04.g_SS	.	.	Secondary metabolism	putative male fertility protein	88.41	91.761	95.257	102.606	94.474		103.883	102.765	97.616	104.354	108.244	110.868	104.572	92.775	113.021	101.784	114.884	117.306	106.144	113.802	132.284	128.208	133.707	133.646	128.347	135.596	134.649	126.015	122.615	122.864	128.689	125.382	113.704	115.418	113.813	109.01	127.136	127.321	127.474	127.348	116.778	120.192	124.536
SCJLRZ1024B01.g	GS1_SS_22617_13999	SCJLRZ1024B01.g_SS	Unknown	uncharacterized	.	.			88.244	80.871			76.728	78.216			83.966					80.154	81.342				65.626			71.222	73.277			64.872	97.151	111.172	124.062	117.651					121.16	111.94	123.156	121.051
SCVPST1061F07.g	GS1_SS_18286_16095	SCVPST1061F07.g_SS	DNA metabolism	hydrolase	Nucleic acid metabolism	Nucleotide metabolism													68.501		64.628						70.034	69.763	68.226			66.436	70.098											54.48
SCCCCL3140H09.g	GS1_SS_22708_14322	SCCCCL3140H09.g_SS	.	.	.	.	114.949	117.367	112.85	116.718	121.692	123.691	115.814	111.706	121.019	137.893	118.1	117.36	133.267	120.134	118.712	117.513	114.86	115.724	116.34	114.431	133.625	133.786	148.317	128.496	126.653	143.132	144.062	129.289	118.029	123.674	126.055	125.088	132.752	131.988	128.395	128.7	120.602	125.337	126.558	120.183	123.915	132.543	137.566
SCQGSB1080G09.g	GS1_SS_22723_12386	SCQGSB1080G09.g_SS	.	.	.	Ring finger and transmembrane domain-containing protein 2	122.98	125.311	128.912	127.32	123.046	132.398	126.608	126.782	129.377	132.974	128.902	127.397	127.384	127.078	128.433	127.204	127.909	128.41	130.587	128.532	139.89	142.697	144.35	140.692	144.162	142.12	144.026	142.98	131.113	133.45	138.666	134.39	124.606	127.345	120.69	120.218	132.839	137.851	135.926	133.416	129.994	124.066	125.988
SCVPRZ3028D12.g	GS1_SS_22721_09227	SCVPRZ3028D12.g_SS	Lipid metabolism	lipase	.	Monoglyceride lipase
SCQSST3113D08.g	GS1_SS_22720_11307	SCQSST3113D08.g_SS	.	.	.	Protein mago nashi homolog (Mago nashi-like protein)	94.236	101.939	107.934	99.797	101.566	89.319	102.771	97.534	103.29	112.461	101.038	107.174	113.466	98.464	109.134	97.542	88.617	89.574	90.678	93.728	105.092	114.677	115.19	108.603	111.502	117.45	118.594	101.904	87.929	93.806	102.184	88.898	93.54	104.244	95.408	90.268	98.554	103.825	104.734	99.943	98.534	97.76	100.622
SCJLFL3011A10.g	GS1_SS_22718_14492	SCJLFL3011A10.g_SS	Unknown	uncharacterized	.	.	114.216	114.561	124.979	106.044	117.813	135.881	110.06	126.952	122.184		123.724	110.446	78.939	117.692	101.76	127.235	124.522	117.534	123.458	125.217	120.87	135.714	115.906	125.062	128.223	124.26	108.106	129.182	125.876	135.32	141.781	134.367	112.973	108.1	114.352	111.722	132.982	143.212	139.4	134.937	120.632	110.719	115.475
SCSBFL1101G06.g	GS1_SS_22717_08258	SCSBFL1101G06.g_SS	Others	.	.	.			70.162		75.577				77.718		61.372		64.47	85.514	62.85		78.978	72.937	81.634	79.488	86.648	80.289	82.519	91.286	91.73	75.442	69.672	89.614					90.346	84.928	83.81	91.292	71.147	59.579		62.942	71.754	79.019	78.996
SCVPRZ2037F12.g	GS1_SS_22715_06437	SCVPRZ2037F12.g_SS	.	.	.	.	96.86	91.977	113.762	115.374	110.106	98.598	112.34	113.106	111.645	112.361	115.16	115.904	121.768	110.75	117.833	114.745	122.313	119.266	125.663	122.71	125.819	131.774	138.986	131.134	132.724	135.057	143.176	134.265	115.292	117.075	121.241	119.632	116.539	120.786	114.714	118.096	119.84	122.137	118.13	123.334	127.636	121.198	125.042
SCRLLR1059F06.g	GS1_SS_22712_14455	SCRLLR1059F06.g_SS	.	.	.	RecName:Vegetative cell wall protein gp1
SCQSFL3031E10.g	GS1_SS_22727_02400	SCQSFL3031E10.g_SS	Transposable element-related	.	.	Putative AC transposase
SCEQRT1029C05.g	GS1_SS_22729_13877	SCEQRT1029C05.g_SS	.	.	.	RecName:BAG family molecular chaperone regulator 7
SCQSFL3031H09.g	GS1_SS_22731_13904	SCQSFL3031H09.g_SS	.	.	.	RecName:Potassium/sodium hyperpolarization-activated cyclic nucleotide-gated channel 4							66.771				63.379				61.346	67.614	61.15				69.093	66.318	64.854	69.487		59.504		64.936	115.336	123.56	126.382	114.356	68.061	67.22	70.766	67.302	104.65	120.542	129.65	101.99		70.7	83.147
SCQGLR1085H12.g	GS1_SS_22746_09860	SCQGLR1085H12.g_SS	.	.	.	.	130.781	128.844	144.207	138.064	133.7	127.467	140.652	136.736	138.084	137.92	143.606	133.68	137.092	137.207	135.416	138.73	138.864	135.892	121.699	123.164	150.762	148.914	150.85	148.44	152.864	150.545	151.903	152.31	145.748	137.472	141.111	146.376	138.441	137.376	136.648	132.611	145.81	142.771	139.41	145.083	138.694	138.462	144.058
SCQSFL3033C02.b	GS1_SS_22743_14100	SCQSFL3033C02.b_SS	.	.	.	Argonaute-like protein At2g27880	86.712		81.738	77.14	83.333	98.872	76.092	73.056	92.312		79.602	80.832	74.75	88.014	79.73	79.544	80.901	79.788	84.406	83.806	93.328	86.35	90.159	90.758	96.356	84.03	87.784	93.074	89.673	91.666	97.032	93.827	86.169	92.01	89.308	90.022	86.448	93.669	95.513	86.616	81.923	89.398	89.606
SCEZAD1080E09.g	GS1_SS_22748_12378	SCEZAD1080E09.g_SS	.	.	.	GTP-binding protein TypA/BipA homolog	71.21		74.664	72.438	75.366		72.912	74.002	75.122		73.964	81.862	74.791		82.745	71.788		59.624			82.968	69.072	65.713	82.046	76.574	69.75	75.436	64.978	71.809	69.696	74.626	72.828	62.464	65.153	66.03	65.497	74.333	79.22	76.706	68.828		66.498	75.381
SCQSFL3034B03.g	GS1_SS_22747_09196	SCQSFL3034B03.g_SS	.	.	Unknown protein	.			72.682	71.915	66.841		67.017	71.29	72.388		82.318	80.657	77.481		82.406	75.544	70.976	83.085	65.351	75.95	102.698	102.934	88.863	103.519	97.687	96.258	97.922	82.158	93.245	89.992	97.986	97.183	85.728	94.454	95.277	87.8	90.816	97.87	90.788	95.668		91.009	94.746
SCQSFL3032B02.g	GS1_SS_22735_10373	SCQSFL3032B02.g_SS	Cell wall metabolism	cell wall differentiation	Cell wall	glycosyltransferase family 47	71.516		81.132	82.49	80.065		88.114	88.03	72.433		96.03	87.15			90.751	92.188	68.153	61.034	78.174	65.429	91.97	83.825	90.282	74.102	76.004	83.733	78.989	80.916	106.763	103.037	106.868	109.617	93.572	80.521	89.328	89.005	104.15	102.74	106.909	101.621		92.918	99.132
SCRFAM2127C07.g	GS1_SS_22733_00407	SCRFAM2127C07.g_SS	Unknown	uncharacterized	.	UPF0016 membrane protein sll0615	89.453				77.777	94.182			96.026					84.894			99.185	100.325	103.374	93.836	116.303	88.486	90.826	110.706	113.146	66.54		121.558	82.143	77.81	82.603	84.716	109.156	99.013	97.595	105.78	78.771	76.012	78.164	75.988	97.006	97.742	106.824
SCSGAM2076E09.g	GS1_SS_22741_17919	SCSGAM2076E09.g_SS	.	.	Transporters	Prenylated rab acceptor (PRA1)	91.912	97.252	104.192	108.803	94.219	103.523	111.12	112.49	93.708	98.443	118.972	115.715	94.986	92.316	113.258	121.546	106.034	108.948	112.172	104.406	117.874	114.822	120.658	114.189	113.775	111.182	114.002	117.618	123.176	115.342	120.109	129.029	104.238	105.508	98.956	98.767	133.294	120.624	122.798	133.278	117.956	102.935	108.062
SCQSFL3033C05.g	GS1_SS_22740_10776	SCQSFL3033C05.g_SS	.	.	.	.	91.712	86.889	92.058	94.79	95.178	104.776	93.04	88.466	97.114		102.51	97.748	79.479	94.383	95.008	101.444	101.613	99.55	97.596	96.77	110.917	106.424	101.137	103.652	114.046	94.409	94.611	107.064	119.652	117.296	117.269	120.653	84.146	87.869	86.846	82.346	121.434	122.311	123.284	120.784	97.613	94.108	98.898
SCSGFL4C07G01.g	GS1_SS_22675_02576	SCSGFL4C07G01.g_SS	Unknown	.	.	RecName:Brefeldin A-inhibited guanine nucleotide-exchange protein 1
SCRUFL3064A08.g	GS1_SS_22673_11540	SCRUFL3064A08.g_SS	.	.	.	.	104.503	98.39	112.212	118.57	110.118	107.276	115.158	122.123	112.867	101.3	120.579	126.606	98.167	111.488	123.037	123.251	116.858	120.266	115.754	113.262	132.362	127.603	124.388	129.705	126.774	117.325	117.679	130.665	143.1	147.704	151.285	143.503	116.602	119.366	118.832	117.858	142.836	149.569	155.553	142.801	125.835	119.992	123.449
SCRUFL3064H08.g	GS1_SS_22671_02949	SCRUFL3064H08.g_SS	.	.	.	Subtilisin-like protease
SCRFFL1031D06.g	GS1_SS_22681_03063	SCRFFL1031D06.g_SS	Unknown	no matches	.				70.041	73.473																		72.23	71.962			70.814			103.32	106.954	111.858	107.665					104.913	119.154	116.954	107.18			67.38
SCEZRZ1013A01.g	GS1_SS_22679_06085	SCEZRZ1013A01.g_SS	.	.	.	RecName:Glutathione S-transferase T3
SCBFAD1089H06.g	GS1_SS_22677_20372	SCBFAD1089H06.g_SS	.	.	Transporters	K+ potassium transporter	91.903	93.66	106.629	109.426	100.153	98.528	108.565	108.385	98.863	107.114	110.294	120.204	105.03	95.664	117.469	110.507	103.358	108.42	107.172	104.539	116.054	124.032	127.082	116.104	116.68	129.994	126.47	116.674	121.201	125.395	132.857	123.929	108.772	114.307	108.754	106.94	124.802	132.248	129.197	124.812	116.302	112.001	114.537
SCJFFL3C06B10.b	GS1_SS_22676_04684	SCJFFL3C06B10.b_SS	Cell wall metabolism	cell wall differentiation	Cell wall	Pectate lyase			77.238	81.058	89.494		90.921	91.781	69.6		100.909	78.992			69.816	98.954	71.154		75.678		72.72	89.58	91.852	87.234	75.798	79.917	79.88	84.163	145.06	133.248	130.372	149.294	70.023		68.666		145.752	138.376	126.318	143.966		65.131	77.059
SCMCFL5005D07.g	GS1_SS_22686_13544	SCMCFL5005D07.g_SS	Unknown	uncharacterized	No matches	.	91.184	95.547	89.027	93.8	86.726		93.446	83.158	80.084	100.144	77.861	89.168	94.479	84.126	87.56	78.199	90.666	88.419	90.68	93.948	92.065	113.778	113.364	103.435	104.438	100.979	102.668	96.044	71.358	66.178	81.132	75.447	73.288	92.576	86.99	70.548	95.716	84.06	83.974	95.232	99.04	93.091	101.587
SCRUFL3067H08.g	GS1_SS_22685_20741	SCRUFL3067H08.g_SS	Others	glycosyltransferases	Secondary metabolism	glucosyltransferase-9	68.326		74.584	92.335	71.046		92.074	81.494			86.555	84.532			64.75	84.999	111.841	96.012	112.503	101.544	100.422	83.186	67.806	119.416	112.848		68.413	127.625	109.506	102.187	93.524	115.808		69.758	61.452		125.469	98.86	101.186	127.952	87.656	72.514	78.69
SCJFFL3C06G11.g	GS1_SS_22684_14013	SCJFFL3C06G11.g_SS	.	.	.	Fidgetin-like protein 1	106.264	109.186	115.858	106.878	113.426	115.241	107.288	105.211	115.51	126.864	107.019	107.728	128.882	115.483	108.862	106.552	108.806	110.952	110.417	111.25	120.356	128.142	133.105	124.483	126.89	150.483	138.477	125.119	111.082	113.769	121	116.095	97.61	104.052	98.54	97.894	113.373	120.342	122.463	113.579	108.458	100.1	103.74
SCCCRZ3001G10.g	GS1_AS_16329_03103	SCCCRZ3001G10.g_AS	.	.	.	Galactosylgalactosylxylosylprotein 3-beta-glucuronosyltransferase 1
SCEZRT2019F03.g	GS1_AS_16346_04197	SCEZRT2019F03.g_AS	.	.	.	Putative zinc metalloprotease slr1821															76.978	76.434
SCVPRZ3028B08.g	GS1_AS_16351_02353	SCVPRZ3028B08.g_AS	.	.	.	RecName:UPF0317 protein KRH_21160																														65.485							62.334	56.797		58.437			65.308
SCEPFL3081C08.g	GS1_SS_22691_12165	SCEPFL3081C08.g_SS	.	.	.	.																													69.994		66.961	70.674					62.656	60.28	69.14	56.967
SCSFAD1069F12.g	GS1_SS_22690_03680	SCSFAD1069F12.g_SS	.	.	.	Tether containing UBX domain for GLUT4
SCRFAD1022A08.g	GS1_SS_22694_00858	SCRFAD1022A08.g_SS	.	.	.	RecName:Twist-related protein 1	101.49	91.698	124.886	121.329	111.88	101.552	119.212	119.306	120.298	120.542	123.099	120.702	133.792	118.829	122.552	124.118	124.126	118.008	129.464	126.83	129.323	135.483	149.162	128.76	134.179	146.962	145.45	140.582	117.973	112.533	114.719	125.002	116.198	111.406	107.549	116.571	114.636	112.276	115.506	115.938	110.476	107.386	113.898
SCQSLR1061H12.g	GS1_SS_22692_09465	SCQSLR1061H12.g_SS	Cytoskeleton and vesicle trafficking	.	.	Charged multivesicular body protein 2a homolog 2
SCJFFL3C07G04.g	GS1_SS_22696_12722	SCJFFL3C07G04.g_SS	Nucleotide metabolism	kinase/phosphatase	.	Uridylate kinase
SCEPFL3083H07.g	GS1_SS_22695_19947	SCEPFL3083H07.g_SS	.	.	No matches	.	76.061		70.237		79.048		74.482		79.124		65.608		72.471		64.94	70.197	65.154	68.821	74.414	75.632	74.666	74.585	80.006	78.392	74.383	80.613	80.89	73.171	71.266	70.248	70.767	66.372	72.371	74.431	71.335	72.77	73.114	70.642	70.342	75.098	78.963	75.538	80.334
SCEPFL3089B08.g	GS1_SS_22703_05688	SCEPFL3089B08.g_SS	.	.	.	RecName:Vegetative cell wall protein gp1
SCEPFL3088B08.g	GS1_SS_22702_17111	SCEPFL3088B08.g_SS	.	.	Transcription Factor	Others	71.814				70.369				75.664				67.726								64.216		63.771					73.754	83.418	83.968	88.799	89.283			60.12		77.448	85.438	89.562	78.558			64.168
SCBGFL3095D08.g	GS1_SS_22706_15940	SCBGFL3095D08.g_SS	.	.	No matches	.	81.106		85.596	72.492	82.192		76.482	75.337	82.934		77.596	90.473	81.368		81.098	75.932	79.634	77.797	83.473	82.921	88.708	76.453	80.591	74.909	87.659	73.455	74.414	83.49	83.818	86.139	84.23	85.582	73.92	82.41	82.344	81.18	73.766	76.346	67.761	72.182		70.742	81.868
SCBGFL3094B08.g	GS1_SS_22704_16544	SCBGFL3094B08.g_SS	.	.	No matches	.	66.158			79.007			77.176	88.796	73.118		88.36	84.884			89.601	91.127	70.154	76.522	73.158	67.284	90.518	82.922	81.023	74.851	80.09	82.586	87.489	90.363	103.724	104.109	112.002	103.716	76.99	83.144	79.617	81.355	104.637	110.341	119.602	104.92	73.68	83.57	90.146
SCCCRT1002H03.g	GS1_SS_22341_18031	SCCCRT1002H03.g_SS	.	.	Protein metabolism	PASTICCINO 1-D (PASTICCINO 1-A)	104.24	99.383	121.616	128.082	110.671	111.798	123.87	126.107	115.386	110.006	129.439	130.989	110.236	118.503	127.339	128.546	117.062	118.963	120.884	119.238	135.546	134.03	132.422	136.16	129.85	134.749	131.59	130.003	132.386	140.703	140.89	135.857	134.539	131.555	128.972	133.292	133.023	139.012	140.962	135.996	122.144	131.231	133.191
SCBGLR1096F11.g	GS1_SS_22344_07937	SCBGLR1096F11.g_SS	Unknown	uncharacterized	.	.			110.386	93.832	74.66		95.999	101.511	72.73		99.958	106.37	70.114		97.134	105.76	74.057	72.066	82.524	72.894	80.448	88.87	97.287	86	82.726	85.079	77.904	100.852	129.916	122.282	120.316	135.82	89.086	76.593	73.032	80.946	132.455	126.468	125.952	131.652	85.304	77.83	78.862
SCVPFL3046E09.b	GS1_SS_22339_10820	SCVPFL3046E09.b_SS	Signal Transduction	kinase/phosphatase	.	Purple acid phosphatase
SCSGRZ3062G08.g	GS1_AS_16301_05434	SCSGRZ3062G08.g_AS	.	.	.	Probable WRKY transcription factor 19 (WRKY DNA-binding protein 19)																					61.051	64.752	72.102	73.258		58.523		72.012										55.177					65.033
SCEQLB1066F11.g	GS1_SS_22340_11463	SCEQLB1066F11.g_SS	.	.	.	Protein LSM12 homolog B	133.893	140.4	135.554	124.012	132.403	140.008	122.373	120.701	133.545	142.462	125.155	122.694	134.939	134.034	124.372	123.064	128.73	129.164	129.283	136.833	138.154	141.928	137.107	140.992	145.601	139.336	140.634	138.491	134.249	141.93	144.588	138.916	123.188	124.475	123.976	120.812	136.558	149.444	143.415	139.188	119.124	125.946	129.935
SCSFST1064G12.g	GS1_SS_18140_10714	SCSFST1064G12.g_SS	Unknown	uncharacterized	.	RecName:Protein IRX15-LIKE	99.01	83.946	93.536	105.193			105.487	120.052			125.274	104.052			89.302	110.543	103.62				81.378	62.736		105.33	98.886	58.734	67.398	87.344	77.276	69.21	78.542	78.152		65.968	86.244		73.175	68.526		73.029		83.796	75.818
SCMCLR1122H07.g	GS1_AS_16303_01171	SCMCLR1122H07.g_AS	Oxidative phosphorylation	oxidoreductase	.	NADH dehydrogenase [ubiquinone] iron-sulfur protein 4, mitochondrial
SCRULB1061E11.g	GS1_SS_22335_02205	SCRULB1061E11.g_SS	.	.	.	.	84.866	91.707	83.053	81.904	76.24	96.299	79.558	86.86	71.727		91.964	83.485	65.854		71.272	95.9	97.918	94.828	99.39	89.404	105.253	98.412	90.621	88.181	101.728	84.324	87.114	110.009	127.28	123.694	124.924	131.186	78.948	87.863	85.891	74.6	121.712	124.556	123.204	120.024	86.96	84.801	87.039
SCRFLB1056E01.g	GS1_SS_18143_12857	SCRFLB1056E01.g_SS	.	.	.	.	105.312	92.789	82.566	73.742	84.183	105.918	69.931	80.202	103.42		90.114	92.399	71.698	106.968	98.901	89.377	126.089	127.235	107.523	99.773	131.66	123.602	137.984	132.258	139.912	119.811	106.507	138.858	104.154	104.586	110.255	108.334	128.361	119.473	111.356	123.418	119.636	98.284	101.039	121.725	135.366	113.19	117.998
SCVPFL3046C12.b	GS1_SS_22336_11099	SCVPFL3046C12.b_SS	.	.	.	.	76.184		76.291	80.689	80.53	89.49	83.342	88.889	87.112		85.964	88.427	78.148		85.599	86.462	76.896	82.904	84.936	85.605	97.672	97.968	93.53	92.235	87.963	90.956	95.261	91.324	92.061	83.845	90.712	97.104	99.298	97.644	95.989	96.518	91.624	84.974	80.422	94.42	93.829	100.664	104.238
SCBGLR1115D10.g	GS1_SS_18145_17897	SCBGLR1115D10.g_SS	Unknown	no matches	No matches	non-coding	77.071		95.532	114.35	87		116.162	100.853	81.28	98.032	106.956	114.768	104.083		107.968	110.976	97.954	84.396	89.043	77.232	88.052	125.12	137.369	102.42	108.102	132.902	131.456	99.522	141.962	142.413	143.741	143.614	77.42	88.182	90.204	83.365	146.19	145.575	147.425	147.16	84.894	101.84	108.526
SCBGLR1002B09.g	GS1_AS_16279_00785	SCBGLR1002B09.g_AS	Unknown	no matches	.	Protein EGG APPARATUS-1
SCSBFL1107F05.g	GS1_SS_22330_11245	SCSBFL1107F05.g_SS	.	.	.	.				74.148			68.585				63.539		70.183		68.24			60.127	66.356		65.883	84.778	83.443	77.868		94.304	92.037	72.508										57.155	64.826	61.667			62.276
SCRLAD1104H03.g	GS1_SS_18146_10617	SCRLAD1104H03.g_SS	.	.	.	RecName:Serine/arginine repetitive matrix protein 1
SCJFFL3C01F09.g	GS1_SS_22333_00999	SCJFFL3C01F09.g_SS	.	.	.	.					76.473																								64.918	69.074	69.386	59.916			58.787	64.666	63.697	73.031	70.274	61.995		62.689	71.756
SCSFST1067H02.g	GS1_SS_18148_11548	SCSFST1067H02.g_SS	Signal Transduction	quinase	Receptors	Receptor Ser/Thr kinase																		59.498			81.871	58.246		78.658	65.92	57.832			66.016	76.542	82.755	64.652	69.122	67.276	74.092	77.246		80.082	87.185	58.665		78.349	83.703
SCUTRZ2024A07.g	GS1_SS_18149_17266	SCUTRZ2024A07.g_SS	Unknown	uncharacterized	Stress	.	109.352	117.054	101.442	115.892	134.182	115.694	116.762	96.548	110.314	125.112	105.038	107.09	121.15	103.784	111.61	100.337	114.671	118.054	104.579	129.766	116.182	155.91	149.654	153.146	130.804	148.799	162.184	117.47	82.296	73.397	78.106	86.002	96.138	120.858	105.902	95.964	91.887	94.522	99.242	94.374	116.472	109.752	117.893
SCSFST1066C11.g	GS1_SS_18150_04075	SCSFST1066C11.g_SS	Unknown	uncharacterized	.	RecName:Probable nuclear antigen	78.704		111.208	124.896	90.946		126.382	110.851	93.36	88.592	117.007	135.458	97.006	88.944	137.374	118.114	93.104	96.132	100.515	107.392	116.001	114.722	122.922	106.976	115.1	115.586	110.184	111.735	153.848	148.73	156.5	156.03	75.929	69.493	78.546	72.522	160.641	154.501	155.435	154.514	90.304	85.769	86.28
SCSFST1066E06.g	GS1_SS_18151_13793	SCSFST1066E06.g_SS	Unknown	.	.	RecName:ENHANCER OF AG-4 protein 2
SCSGST1068A08.g	GS1_SS_18158_01803	SCSGST1068A08.g_SS	Unknown	uncharacterized	.	.				71.077			70.498	69.817	67.492		81.556					82.139													89.99	87.245	96.507	97.878	64.166	65.386	60.127	66.202	98.85	94.12	89.193	94.029		60.5	75.618
SCCCCL1001A03.g	GS1_SS_18160_09588	SCCCCL1001A03.g_SS	.	.	.	RecName:DNA-directed RNA polymerase E subunit 1
SCRFLR1012F09.g	GS1_AS_16308_18780	SCRFLR1012F09.g_AS	Carbohydrate metabolism	isomerase	Carbohydrate metabolism	Exoglucanase precursor	93.127	96.111	112.115	88.646	97.542	105.578	87.925	87.9	87.544	98.377	83.31	84.133	96.279	83.455	85.408	83.722						60.84	69.726			63.552	69.142	65.759	67.293	68.132			66.314	68.896	74.03	75.264	67.346	68.528		60.307	77.396	67.98	81.107
SCUTST3089H07.g	GS1_AS_16325_07363	SCUTST3089H07.g_AS	Unknown	uncharacterized	.	.	67.434		80.72	92.976			93.288	78.706		115.524	80.152	90.496	122.586		92.54	76.72	67.561	60.514	65.975	68.012		83.064	120.656	76.732	73.576	128.456	122.778	78.62					59.86	66.22	64.588	64.3						70.756	70.658
SCEQRT1033A11.g	GS1_SS_22329_18610	SCEQRT1033A11.g_SS	.	.	Protein kinase	Calcium-related	81.638	89.47	109.659	114.706	93.992		116.352	113.592	92.714	99.513	119.382	113.43	104.224	89.112	114.578	120.301	101.162	97.858	101.17	102.313	110.651	116.532	120.936	114.289	110.67	117.8	118.199	116.484	137.448	134.43	136.355	138.468	98.38	99.251	99.5	92.494	134.976	135.112	134.863	133.454	89.534	95.666	103.298
SCJFRZ2015B05.g	GS1_SS_22320_04755	SCJFRZ2015B05.g_SS	.	.	.	Putative uncharacterized protein YDL057W	96.088		101.719	99.401	99.886	94.47	100.187	94.982	105.429	93.818	99.875	100.413	94.563	102.172	101.3	96.462	90.406	90.402	88.39	92.982	106.564	99.766	93.95	99.276	103.256	91.215	93.507	100.388	109.356	108.716	111.614	110.736	93.666	90.837	94.409	97	109.1	109.56	104.73	109.826	86.79	95.759	96.6
SCEQLB1063E01.g	GS1_SS_22321_13889	SCEQLB1063E01.g_SS	.	.	.	60S ribosomal protein L6-3	118.254	119.63	130.836	128.21	128.772	114.879	131.717	133.244	125.855	113.853	140.956	130.111	120.546	124.832	130.956	134.018	114.675	117.137	107.538	116.667	139.262	127.626	116.781	136.266	139.704	127.462	123.973	119.025	138.931	132.523	137.646	144.904	130.672	130.719	132.404	126.304	141.711	137.437	135.121	141.822	112.46	129.363	134.516
SCJLAM2093B10.g	GS1_SS_22322_21316	SCJLAM2093B10.g_SS	Cell wall metabolism	Other glycan degradation	Cell wall	beta-1,3-glucanase Glycosyl hydrolases family 17			69.58	81.926			81.44	93.678			91.828	78.11			74.804	97.184	84.561	88.172	84.468	82.786	87.349			90.283	96.184			101.352	151.69	159.285	159.904	155.106	59.183	67.601	59.314	60.667	153.466	166.407	162.717	159.216	84.988	68.302	72.036
SCSBST3098B12.g	GS1_SS_22323_09293	SCSBST3098B12.g_SS	.	.	.	Root phototropism protein 3
SCVPFL3045D02.g	GS1_SS_22311_08179	SCVPFL3045D02.g_SS	Unknown	uncharacterized	.	Putative protein TPRXL	105.524	101.346	119.143	105.664	106.788	105.278	105.462	114.193	112.782	108.285	125.172	104.476	111.612	106.757	108.795	119.036	114.946	109.648	115.561	117.932	114.715	123.75	121.118	121.996	131.094	119.714	115.688	124.463	115.61	113.924	118.064	118.97	95.848	100.468	94.888	90.506	118.142	116.813	111.756	116.992	109.896	94.722	98.264
SCEZLB1010C05.g	GS1_SS_18116_07970	SCEZLB1010C05.g_SS	Unknown	no matches	.	RecName:Epstein-Barr nuclear antigen 1
SCQGFL3056F02.g	GS1_SS_22313_03072	SCQGFL3056F02.g_SS	.	.	.	B3 domain-containing protein Os12g0592300 OS=Oryza sativa subsp. japonica GN=Os12g0592300 PE=2 SV=2											60.142																		97.687	96.672	93.32	99.2					111.953	114.905	117.796	112.287
SCCCLB1021A02.g	GS1_SS_18117_10049	SCCCLB1021A02.g_SS	.	.	.	.											68.1				71.069	70.839						64.683	68.173			70.495			67.154	64.044	70.912	58.274						65.692	75.256	58.743
SCRLFL3009C03.b	GS1_SS_22316_21422	SCRLFL3009C03.b_SS	.	.	other	RecName:Keratin-associated protein 5-5					66.31						68.377						72.54	63.446		65.804	82.952	73.542		76.496	76.016	73.994		83.794	131.33	123.6	126.56	136.624	61.431	67.135	64.468	61.632	129.021	118.884	117.884	127.851		67.11	71.975
SCJFRZ2031G06.g	GS1_SS_18112_09552	SCJFRZ2031G06.g_SS	Unknown	uncharacterized	.	Putative leucine-rich repeat-containing protein DDB0188916	92.98	88.288	102.65	111.581	80.736		111.748	118.469	69.172		123.228	120.891			109.04	125.584	116.781	93.992	96.342	90.492	113.364	87.754	77.293	127.609	107.674	72.87	68.712	124.858	143.264	140.45	138.574	147.382	90.272	78.92	86.212	95.498	142.375	140.502	137.91	141.656	93.848	85.094	93.983
SCCCLR2001F09.g	GS1_SS_22319_21121	SCCCLR2001F09.g_SS	.	.	Protein metabolism	40S ribosomal protein S3a (CYC07 protein)	121.825	119.302	134.696	130.458	128.609	116.881	130.108	132.793	131.94	120.304	139.048	133.866	125.424	131.109	136.226	136.058	126.31	127.887	127.918	133.399	146.614	134.648	130.856	147.669	149.492	132.771	132.881	137.491	134.644	137.176	143.458	140.572	132.78	135.387	134.386	135.149	140.957	152.589	145.655	143.418	115.317	140.5	143.733
SCRFST1045E11.g	GS1_SS_18115_12912	SCRFST1045E11.g_SS	Unknown	Uncharacterized	.	.	71.274		72.398		80.877				91.042					84.26			101.631	109.494	95.096	102.946	109.507	100.414	91.589	117.416	113.119	76.986	75.561	112.266	75.136	80.376	80.184	74.396	83.578	85.211	74.432	82.316	89.888	74.28	83.835	86.662	98.984	73.836	80.24
SCRURT2009C04.g	GS1_SS_18130_10995	SCRURT2009C04.g_SS	.	.	.	.	84.741		95.996	104.699	87.223		103.186	109.17	84.502		112.275	107.01	74.574		104.197	114.946	108.43	108.737	102.64	102.694	124.821	113.445	105.292	128.534	114.212	103.334	101.872	123.687	133.162	137.046	139.831	136.028	97.715	100.517	97.206	96.277	139.686	143.848	147.6	138.688	102.988	105.879	109.051
SCSGCL6071B12.g	GS1_SS_18133_10642	SCSGCL6071B12.g_SS	.	.	.	.	76.638		82.041	78.503	76.812		77.923	82.523	77.605		86.816	90.089	71.114		86.549	87.002	74.448	80.332	77.906	68.01	94.961	88.012	93.919	84.056	89.57	93.701	88.848	83.943	113.154	102.186	106.885	118.891	76.308	77.994	79.552	79.217	115.57	107.973	112.786	111.596	82.399	84.479	89.214
SCSFST1064B02.g	GS1_SS_18128_02351	SCSFST1064B02.g_SS	.	.	.	.	102.042	98.708	101.633	103.225	114.096	101.908	106.932	110.36	114.127	103.74	110.912	110.772	103.76	106.558	108.141	113.378	100.702	103.37	103.361	103.93	115.744	115.218	114.888	117.342	112.202	113.373	116.162	117.891	110.699	107.152	107.614	113.235	99.306	102.591	102.074	101.264	111.237	106.607	105.756	111.263	102.156	96.283	110.932
SCEQRT1025F12.g	GS1_SS_18129_08434	SCEQRT1025F12.g_SS	Unknown	Uncharacterized	.	RecName:Uncharacterized protein DKFZp434B061			98.028	111.646	67.336		120.254	115.104			124.678	107.655			100.615	123.624	89.814	78.99	87	77.523	94.454	72.592	70.493	114.607	83.981		65.844	106.826	89.051	84.662	95.396	95.287					99.956	87.329	90.233	99.908			58.715
SCRLFL3009F02.b	GS1_SS_22324_07625	SCRLFL3009F02.b_SS	.	.	.	Attachment protein G3P
SCAGLR2018F09.g	GS1_SS_18138_17029	SCAGLR2018F09.g_SS	Signal Transduction	transcription factor	Transcription Factor	GARP transfactor	95.794	102.34	122.466	107.748	107.323	90.685	114.236	122.054	99.201		124.787	115.296	78.504	102.748	112.388	123.984	103.809	104.002	102.251	89.93	101.45	111.917	121.962	101.274	124.254	104.066	103.126	112.349	138.42	133.897	140.134	145.934	84.544	91.26	97.504	95.248	135.05	143.472	136.078	133.858	102.895	90.306	89.607
SCQGRT1039H12.g	GS1_SS_18139_10272	SCQGRT1039H12.g_SS	.	.	.	DnaJ homolog subfamily C member 7 homolog	92.33	95.144	106.029	108.042	93.73	106.693	104.912	109.874	92.88	101.236	111.722	117.337	96.27	99.732	116.677	113.476	110.541	110.912	113.625	106.244	124.508	123.311	131.728	121.218	118.289	128.994	127.816	124.206	132.243	136.174	141.646	134.6	119.287	119.704	117.334	118.189	133.335	140.004	143.331	133.3	118.327	120.384	122.413
SCUTAM2007C09.g	GS1_SS_22310_17794	SCUTAM2007C09.g_SS	Protein metabolism	Ribosomal protein	Protein metabolism	Mitochondrial ribosomal protein S11 (Nuclear encoded)	117.867	129.09	121.079	113.076	121.29	125.036	115.478	114.064	116.587	132.178	123.321	117.417	123.617	120.566	120.621	120.026	111.119	110.941	111.725	114.076	128.961	128.838	129.667	129.747	128.619	131.874	129.622	122.476	126.769	125.938	132.734	129.084	118.948	113.838	115.838	114.902	131.23	130.099	127.863	129.5	109.378	112.75	117.495
SCBGLR1082F12.g	GS1_SS_22370_14034	SCBGLR1082F12.g_SS	.	.	.	.	133.768	137.628	136.854	126.845	135.026	134.668	128.006	127.632	134.318	130.238	134.247	129.686	128.502	131.493	127.887	129.028	121.552	118.491	124.997	128.186	134.329	137	128.05	135.447	139.474	129.366	129.582	130.475	143.542	144.525	145.167	144.989	125.446	128.041	128.693	123.99	147.073	150.336	146.689	144.884	121.952	127.898	132.298
SCAGLR1043B12.g	GS1_SS_18184_19625	SCAGLR1043B12.g_SS	RNA metabolism	regulatory protein	Nucleic acid metabolism	mRNA processing	149.39	133.49	112.945	115.922	155.238	147.748	116.614	114.778	163.752	114.158	117.753	129.142	120.932	158.21	123.918	121.169	155.141	156.399	148.43	154.501	175.369	150.558	130.798	174.26	174.712	132.44	133.062	164.553	138.485	141.957	144.404	141.44	168.5	163.512	162.537	164.748	138.265	153.906	149.958	139.495	145.23	169.322	175.132
SCMCRZ3068G08.g	GS1_SS_16084_03593	SCMCRZ3068G08.g_SS	.	.	.	Polycomb group RING finger protein 5																													65.418	63.363	69.817	69.592					69.845	66.836	69.063	68.294
SCCCRZ2003B05.g	GS1_SS_22371_13985	SCCCRZ2003B05.g_SS	.	.	.	RecName:Translation initiation factor IF-2	173.477	173.38	147.832	135.729	174.251	176.118	136.534	138.54	174.05	158.284	140.756	147.386	155.425	179.706	146.308	143.578	172.166	175.97	177.248	181.642	173.392	173.758	174.082	181.304	184.802	166.03	152.382	185.235	153.923	167.632	170.052	155.825	160.345	173.372	170.728	163.496	155.563	169.73	172.242	159.716	174.177	170	165.96
SCVPRZ2038B09.g	GS1_SS_18185_11153	SCVPRZ2038B09.g_SS	Senescence and cell death	degradaÃƒÆ’Ã‚Â§ÃƒÆ’Ã‚Â£o da rubisco	.	Aspartic proteinase nepenthesin-1
SCMCRZ3068F07.g	GS1_SS_16082_20115	SCMCRZ3068F07.g_SS	.	.	Pathogenicity	R-gene											68.108				65.135														81.474	74.129	71.3	82.235					81.33	80.22	76.343	77.655		62.03	62.461
SCCCLR1C05A07.g	GS1_SS_22366_21495	SCCCLR1C05A07.g_SS	.	.	Amino acid metabolism	Aspartate kinase-homoserine dehydrogenase (EC 1.1.1.3) (HDH)	88.528	89.02	93.404	101.04	91.368	92.46	95.366	100.348	93.112	95.68	103.728	104.093	90.522	94.113	107.482	102.44	99.783	103.314	98.952	98.868	115.202	115.469	120.106	116.722	112.644	119.422	116.06	113.016	105.928	106.344	109.072	111.656	103.84	102.237	93.99	101.74	113.915	112.174	111.988	116.17	102.446	99.74	105.964
SCBFRZ2016G04.g	GS1_SS_18186_14028	SCBFRZ2016G04.g_SS	.	.	.	.	103.179	105.953	110.222	111.324	104.243	110.819	110.718	115.19	103.547	109.567	113.672	124.472	104.076	106.769	120.725	119.341	101.694	107.911	101.992	101.046	117.399	121.056	122.988	119.089	114.902	126.642	130.369	116.148	112.24	115.652	122.32	115.818	108.838	122.255	114.444	115.765	114.046	122.196	121.995	114.874	126.162	119.564	117.462
SCMCRZ3068E07.g	GS1_SS_16080_10052	SCMCRZ3068E07.g_SS	.	.	.	.			91.928				67.854	100.894			104.232				76.808	102.482										57.99			69.065	67.827		68.305					72.589	71.978	72.836	72.18
SCMCCL6052F05.g	GS1_AS_16169_00171	SCMCCL6052F05.g_AS	.	.	.	Anthranilate phosphoribosyltransferase, chloroplastic
SCVPFL3047F02.b	GS1_SS_22369_08794	SCVPFL3047F02.b_SS	Unknown	kinase/phosphatase	.	Bifunctional purple acid phosphatase 26
SCSGST1069F09.g	GS1_SS_18187_00760	SCSGST1069F09.g_SS	Unknown	Uncharacterized	.	Probable gibberellin receptor GID1L3
SCMCRZ3068E01.g	GS1_SS_16079_06546	SCMCRZ3068E01.g_SS	.	.	.	.				68.346				66.322			69.706	88.928	79.005		77.978	73.186						64.647	67.855	65.334		59.544			82.516	89.623	99.607	83.584	62.371	63.706	60.392	61.312	78.694	98.894	99.038	84.296		68.517	68.652
SCRFRZ3055C09.g	GS1_AS_16175_18632	SCRFRZ3055C09.g_AS	Signal Transduction	kinase/phosphatase	Receptors	receptor Ser/Thr kinase	86.765	89.609	82.006		90.116		74.61		86.586	91.115	77.463	79.035	90.08		78.198	73.691	65.982	64.881	75.439	69.991	76.066	77.399	78.522	84.814	76.716	73.002	78.696	74.904	79.206	81.487	74.088	69.654	66.224	66.874	64.962	64.775	77.403	79.854	73.942	66.324	76.812	66.848	74.064
SCQSRT1034G09.g	GS1_SS_18176_12363	SCQSRT1034G09.g_SS	Redox metabolism	.	.	Probable sarcosine oxidase	100.755	99.592	111.526	117.878	106.642	99.577	118.228	113.221	113.876	150.337	117.837	114.851	149.812	107.727	120.601	119.584	91.13	83.924	85.347	81.24	132.656	127.88	157.11	112.08	110.877	147.766	152.196	99.135	138.146	123.346	122.768	139.191	133.009	121.822	136.029	132.316	139.466	130.5	126.436	135.378	101.856	135.092	140.448
SCCCRZ1004F10.g	GS1_SS_22375_10426	SCCCRZ1004F10.g_SS	.	.	.	RecName:Serine/arginine-rich splicing factor 4
SCRFLR1055C07.g	GS1_SS_18182_14543	SCRFLR1055C07.g_SS	.	.	.	UDP-N-acetylglucosamine--peptide N-acetylglucosaminyltransferase 110 kDa subunit
SCEQLR1092F02.g	GS1_AS_16184_19732	SCEQLR1092F02.g_AS	.	.	Transporters	Aromatic-di-Alanine (AdAR) repeat (NSF)
SCVPFL3048D06.g	GS1_SS_22376_14351	SCVPFL3048D06.g_SS	.	.	.	.	80.464		77.746	82.582	85.22		84.2	84.721	95.049		92.89	82.274	85.181		86.17	90.02	101.942	102.931	104.892	103.885	104.369	111.138	114.798	109.339	115.136	107.571	105.976	112.519	105.424	95.062	99.884	110.759	90.521	93.364	90.988	88.906	106.635	97.908	98.758	106.378	96.351	92.197	101.126
SCSGST1069C03.b	GS1_SS_18183_10977	SCSGST1069C03.b_SS	.	.	.	.																																56.521
SCRFRZ3056G09.g	GS1_AS_16192_16180	SCRFRZ3056G09.g_AS	AminoAcid and nitrogen metabolism	Reductase	Carbohydrate metabolism	nitrate reductase																							67.542	62.421				71.751													66.312
SCEZRZ1017A07.g	GS1_SS_16092_12084	SCEZRZ1017A07.g_SS	.	.	.	Paladin				76.552			64.514	71.368			78.57	78.77			72.451	79.238	92.976	90.248	93.443	90.913	107.562	96.588	100.938	108.786	109.87	97.642	98.852	111.696	97.688	100.871	103.731	105.376	89.599	86.304	84.914	86.474	103.898	106.874	111.702	104.098	78.032	86.807	92.107
SCAGLB1069D05.g	GS1_SS_16090_12330	SCAGLB1069D05.g_SS	.	.	.	BUD13 homolog	121.888	121.74	129.209	119.238	127.17	126.204	118.998	120.149	124.73	127.679	124.505	126.157	125.66	121.816	124.647	123.122	111.398	111.265	115.777	115.388	124.598	128.366	131.29	128.323	129.318	129.311	127.286	127.521	116.608	118.667	119.886	116.54	106.296	109.552	106.33	105.461	123.618	127.754	126.81	122.091	116.641	111.682	116.182
SCJLLR1054E12.g	GS1_SS_18188_11424	SCJLLR1054E12.g_SS	.	.	.	Neutral ceramidase
SCJLLR1106D07.g	GS1_SS_16089_11662	SCJLLR1106D07.g_SS	Unknown	uncharacterized	.	.	96.942	94.962	117.382	126.134	99.48	111.876	123.114	119.265	103.144	92.349	119.288	132.236	77.526	108.824	125.248	127.941	103.545	105.645	109.238	104.512	119.691	109.838	107.9	131.45	116.13	99.992	82.336	117.583	98.744	99.872	106.69	110.95	130.204	109.962	116.411	117.405	87.235	89.531	83.896	100.07	127.23	109.711	121.436
SCEPFL4180E10.g	GS1_SS_18190_14644	SCEPFL4180E10.g_SS	Redox metabolism	P450	Stress	Cytochrome P450	122.128	116.342	68.796	84.821	145.218	124.34	78.56	71.9	143.313	125.316	72.176		126.922	140.786	66.946	77.326	113.062	120.34	120.486	113.186	160.706	130.37	142.814	153.261	137.06	119.094	112.499	135.979	111.462	109.246	116.494	113.895	148.336	144.348	144.929	144.541	117.17	115.521	115.344	127.207	98.787	149.436	156.692
SCQGLR1062B10.g	GS1_SS_16088_16567	SCQGLR1062B10.g_SS	.	.	Bioenergetics	Pyrophosphate-energized vacuolar membrane proton pump
SCEQLB1067C03.g	GS1_SS_18192_21167	SCEQLB1067C03.g_SS	Carbohydrate metabolism	synthase	Carbohydrate metabolism	Pentose phosphate pathway	117.302	120.336	97.942	135.198	121.788	124.772	136.316	103.578	117.611	131.82	101.652	140.857	127.846	114.762	133.672	101.188	136.46	143.202	142.186	125.275	156.642	133.654	156.501	159.548	149.375	143.382	134.987	164.056	108.05	112.106	121.881	111.359	118.4	131.744	132.654	126.997	123.798	110.013	116.838	130.591	138.66	131.2	142.706
SCMCRZ3067B10.g	GS1_SS_16086_08378	SCMCRZ3067B10.g_SS	.	.	.	.																					64.813					63.125								64.081		61.467	66.385	56.023					63.539
SCMCRZ3068G10.g	GS1_SS_16085_12578	SCMCRZ3068G10.g_SS	Carbohydrate metabolism	several pathways (several putative substrates)	Cell wall	Galactosyltransferase	80.05	89.27	121.825	134.897	84.327		136.222	123.096	75.478	107.906	120.954	142.741	102.147	86.635	137.987	131.24	97.432	107.421	99.648	106.57	119.922	153.032	126.84	165.979	122.158	161.55	157.644	102.878	137.138	135.374	136.418	140.651	135.276	117.385	111.748	107.782	160.489	132.727	132.191	169.47	135.621	108.101	123.891
SCBGST3104A06.g	GS1_SS_22365_04682	SCBGST3104A06.g_SS	Unknown	Uncharacterized	.	Pentatricopeptide repeat-containing protein At1g06580	128.815	119.64	86.831	89.264	116.392	134.312	88.879	91.601	123.546	113.999	94.948	98.028	108.368	121.507	99.346	94.418	123.42	131.354	125.018	122.101	146.144	119.026	113.581	136.076	139.122	108.566	113.756	140.106	111.319	110.789	114.704	113.368	135.817	132.001	131.08	132.994	111.022	114.557	115.127	111.214	128.974	133.216	136.062
SCVPFL3047B02.b	GS1_SS_22364_05426	SCVPFL3047B02.b_SS	Unknown	.	.	.	73.918	85.286	82.049	94.614	88.138		90.841	92.861	71.902	92.747	104.16	103.168	89.558		100.199	103.748	79.646	75.296	82.711	75.341	92.29	99.618	116.426	97.81	91.746	117.328	104.145	96.714	105.247	98.515	106.85	110.684	87.242	80.95	88.392	76.204	101.344	106.494	102.611	104.58	81.792	93.108	101.406
SCEQLR1093F02.g	GS1_SS_22361_09137	SCEQLR1093F02.g_SS	.	.	.	TFIIH basal transcription factor complex p47 subunit
SCVPFL3047F01.g	GS1_SS_22360_05644	SCVPFL3047F01.g_SS	Unknown	.	.	.																	76.208	78.624	80.338	73.035	92.367	94.194	101.932	86.513	89.968	100.421	95.053	93.856				61.574					71.738	73.735	72.862	70.85			67.168
SCCCAM2001D03.g	GS1_SS_22348_08281	SCCCAM2001D03.g_SS	.	.	.	.	122.238	121.964	126.649	117.852	128.574	131.364	118.196	124.095	128.454	130.636	126.257	117.958	128.24	124.802	123.385	123.378	119.731	116.515	123.81	118.097	128.756	132.408	137.17	128.874	130.862	131.689	134.246	134.904	115.099	113.336	120.23	117.722	121.604	123.686	118.399	117.089	119.244	123.348	119.729	118.202	127.374	120.57	124.063
SCSGST1068E11.g	GS1_SS_18167_03187	SCSGST1068E11.g_SS	.	.	Protein phosphatase	Serine/Threonine - PPP Family	108.79	108.852	124.277	118.741	114.278	108.892	118.541	123.315	112.44	110.284	127.976	123.806	109.186	113.566	122.98	125.742	118.679	119.105	120.004	119.621	133.806	132.941	135.318	134.282	129.329	134.265	130.561	132.894	140.222	137.628	141.734	141.597	123.504	124.997	124.186	118.344	141.56	143.39	141.907	140.831	125.125	127.022	129.984
SCCCLR1080F10.g	GS1_AS_16203_08041	SCCCLR1080F10.g_AS	.	.	Two component	Response regulator (arr-like)	81.438		78.042	72.628	85.42	90.713	77.596	74.125	86.065		80.995	89.033	83.036		82.94	73.634	72.463	76.984	71.076	76.865	82.065	83.356	85.234	83.498	77.855	77.15	83.868	80.979	85.346	84.33	81.666	81.496	76.387	80.934	80.069	82.881	82.883	86.094	82.899	79.518	82.467	73.244	85.49
SCAGRT2041C08.g	GS1_SS_22349_08743	SCAGRT2041C08.g_SS	.	.	.	.			74.146		70.68		64.221	77.208	75.365		76.544		70.105		77.086	77.102	86.214	85.584	91.467	90.676	88.109	89.72	96.21	89.39	101.787	85.868	80.672	98.977	83.126	77.059	86.08	85.756	71.43	89.192	78.345	73.212	85.346	87.03	81.909	86.362	94.982	83.458	85.352
SCVPCL6041A04.g	GS1_SS_18169_06238	SCVPCL6041A04.g_SS	.	.	.	UPF0655 protein C17G9.12c	103.66	112.382	118.904	116.78	96.642	104.276	114.898	120.318	102.788	114.285	126.141	118.94	104.447	106.908	120.91	122.764	113.898	115.865	97.866	97.712	130.622	128.008	134.26	130.255	127.872	130.79	122.734	133.697	121.782	118.52	121.626	125.936	117.058	112.329	107.836	107.946	124.961	126.035	118.71	126.196	111.654	111.91	117.565
SCRFRZ3058E06.g	GS1_AS_16207_15513	SCRFRZ3058E06.g_AS	.	.	Receptors	RSTK																							68.384	67.298
SCEZAM2250H10.g	GS1_SS_22351_08699	SCEZAM2250H10.g_SS	.	.	.	Protein CHUP1, chloroplastic OS=Arabidopsis thaliana GN=CHUP1 PE=1 SV=1			69.96	78.184			75.515	75.795			67.968	88.826			88.156	76.338	71.838	78.062	80.177	78.538	76.448	91.849	86.565	84.17	79.122	87.018	88.13	78.897	75.46	77.477	82.95	78.934	66.874	85.698	70.222	67.1	81.499	82.736	81.292	80.222	86.559	75.646	75.836
SCVPFL3046G11.g	GS1_SS_22352_09188	SCVPFL3046G11.g_SS	.	.	Unknown protein	RecName:Elongator complex protein 6
SCCCRZ2C03D04.g	GS1_SS_18166_18957	SCCCRZ2C03D04.g_SS	.	.	Unknown protein	.	112.84	116.979	121.93	113.693	120.913	113.222	112.958	116.092	121.28	108.578	121.48	119.11	111.594	122.078	118.665	120.01	121.937	117.553	124.358	127.985	137.024	138.132	133.634	138.011	140.893	132.301	131.776	132.81	145.95	145.409	144.55	148.218	121.592	120.759	122.298	116.429	147.416	147.702	147.472	147.826	113.573	126.3	131.618
SCRURZ3080F11.g	GS1_AS_16201_17962	SCRURZ3080F11.g_AS	.	.	No matches	.																								61.554				69.867				56.534						56.752					63.217
SCVPFL3047A01.g	GS1_SS_22354_08355	SCVPFL3047A01.g_SS	.	.	.	.	73.7	91.09	78.403	75.549	75.15	93.445	71.122		70.054	106.009	72.646	81.282	85.006		82.396	78.126	71.503	74.186	80.726	71.8	86.982	84.816	104.9	81.925	85.206	89.683	86.231	96.355	94.72	85.916	88.979	100.26	90.918	83.233	81.136	90.464	92.061	94.882	91.965	93.891	90.515	90.598	93.03
SCSGST1068C07.g	GS1_SS_18161_07978	SCSGST1068C07.g_SS	.	.	.	Probable N6-adenosine-methyltransferase MT-A70-like				79.09	69.503		71.934	74.316	68.945		82.546	80.23			87.746	84.47	74.468	77.901	65.96	68.626	91.494	92.486	88.689	92.217	85.766	87.252	86.987	78.363	94.851	94.016	99.244	102.25	70.234	70.715	68.318	63.177	93.7	94.39	100.415	93.774		74.216	79.084
SCVPFL3047B03.g	GS1_SS_22356_16195	SCVPFL3047B03.g_SS	Unknown	Uncharacterized	Development	cell differentiation	123.588	115.778	72.574	78.672	119.942	132.624	73.31	72.631	128.28	90.268	80.773	82.928	89.49	125.256	84.224	78.46	116.809	119.336	109.54	112.296	149.231	125.736	118.032	142.931	141.662	112.131	111.05	124.592	108.296	98.094	105.594	111.822	143.925	141.936	140.72	142.842	99.094	100.744	97.836	95.546	117.386	141.459	147.492
SCCCLB1002G03.g	GS1_SS_18162_07401	SCCCLB1002G03.g_SS	.	.	.	Transcription elongation regulator 1
SCVPFL3047C04.g	GS1_SS_22357_00274	SCVPFL3047C04.g_SS	Unknown	.	.	Protein CHUP1, chloroplastic OS=Arabidopsis thaliana GN=CHUP1 PE=1 SV=1			72.582		67.855		72.319	78.366			83.446				63.498	77.01								61.211				67.948	128.292	97.128	95.346	132.554					121.152	95.032	80.914	122.296
SCRFRZ3058E08.g	GS1_AS_16208_00994	SCRFRZ3058E08.g_AS	Others	dehydrogenase	.	Probable NADH dehydrogenase			78.097	76.594	66.676		83.003	70.146		93.918	75.97		85.416		73.24	77.698								61.669		57.973							58.112				60.866			74.754	80.301	60.23
SCRLRZ3042D06.g	GS1_AS_16254_02719	SCRLRZ3042D06.g_AS	Unknown	uncharacterized	.	.	73.678		69.346		74.326				72.596				77.521																														61.436
SCRLRZ3040C05.g	GS1_AS_16233_19857	SCRLRZ3040C05.g_AS	.	.	Protein kinase	MAPK/MAPKK/MAPKKK			76.129				63.137						71.828																63.832	63.721		62.2					62.099	55.811
SCSGST1068H05.g	GS1_SS_18172_21277	SCSGST1068H05.g_SS	.	.	Protein kinase	undefined	114.868	124.679	115.964	113.032	115.163	127.378	115.56	116.268	112.989	125.964	119.314	118.68	119.25	116.686	121.802	119.838	129.03	127.844	136.43	126.392	123.318	142.836	157.248	136.428	138.026	142.585	142.504	147.128	127.274	133.632	138.088	129.663	110.696	129.798	115.248	105.611	137.184	139.241	149.02	135.705	149.777	122.448	122.997
SCCCLR1C07H06.g	GS1_SS_18170_19060	SCCCLR1C07H06.g_SS	.	.	Protein metabolism	Kurz protein	68.351			74.447	71.241			70.281	72.674		78.676				73.099	77.104	68.568	69.696	67.422		96.749	82.972	79.388	90.88	93.721	83.769	81.42	78.258	95.738	91.983	96.1	100.522	75.062	66.764	73.203	70.074	97.457	96.078	99.032	96.084		73.237	82.368
SCCCLR1068A10.g	GS1_SS_18171_04087	SCCCLR1068A10.g_SS	.	.	.	KH domain-containing protein At4g18375	98.704	109.711	98.416	93.814	100.17	115.206	92.803	92.635	97.254	117.536	97.78	96.773	106.25	100.718	97.969	95.45	97.549	104.094	102.082	100.904	115.534	120.044	126.018	118.176	111.684	124.602	126.537	114.209	114.521	107.928	110.193	117.931	109.251	112.423	106.478	108.778	117.355	112.487	110.214	118.114	107.394	109.102	111.313
SCQGAM2028F04.g	GS1_SS_22345_10044	SCQGAM2028F04.g_SS	.	.	.	RecName:Putative protein TPRXL	80.168		91.445	90.068	74.591		95.614	93.778	69.027		95.442	90.693	78.136		88.878	95.444	98.078	94.542	101.643	91.888	103.112	96.922	94.986	104.97	98.192	95.884	95.584	109.158	135.194	126.079	131.438	137.268	97.865	86.779	87.728	92.39	134.535	131.041	131.422	132.962	107.984	86.102	96.922
SCVPFL3046A08.b	GS1_SS_22347_11808	SCVPFL3046A08.b_SS	.	.	.	.					68.617								74.24				63.906	66.69	74.336	70.299	79.753	90.604	99.74	75.264	82.8	96.516	98.112	83.897	107.26	112.382	121.51	111.784	84.578	72.904	81.384	76.782	111.196	117.994	124.642	109.254	78.954	82.512	89.471
SCVPFL3046G09.b	GS1_SS_22346_06034	SCVPFL3046G09.b_SS	.	.	Library-specific	By domain	76.969		110.466	112.245	78.542		111.437	109.554	89.026	112.214	113.68	111.586	113.654	90.629	112.914	111.605	85.158	87.731	96.392	88.313	107.624	115.134	127.128	103.45	95.307	135.043	133.284	116.627	90.176	85.226	91.988	99.397	101.772	81.59	87.006	98.176	94.512	87.918	85.994	100.342	83.384	91.438	98.378
SCRLRZ3040D04.g	GS1_AS_16132_03479	SCRLRZ3040D04.g_AS	.	.	.	Scarecrow-like protein 9
SCSGST1072B08.g	GS1_SS_18228_02052	SCSGST1072B08.g_SS	AminoAcid and nitrogen metabolism	protease	.	Leucine aminopeptidase 2, chloroplastic
SCQSST1036H10.g	GS1_AS_16128_18108	SCQSST1036H10.g_AS	.	.	Cell cycle	Putative cyclin homolog					75.196																																63.177	54.683		58.342			60.38
SCAGRT2037H11.g	GS1_SS_18213_07962	SCAGRT2037H11.g_SS	.	.	.	Probable UDP-N-acetylglucosamine pyrophosphorylase	108.765	113.721	116.211	110.924	114.576	118.198	108.283	114.764	112.586	113.72	123.515	111.348	107.487	115.624	111.534	121.534	102.224	100.454	106.897	109.21	111.154	115.494	111.48	113.268	113.03	111.025	109.578	112.078	120.03	121.038	124.085	123.758	105.388	104.779	102.766	100.822	120.991	125.956	122.824	121.429	99.696	103.187	107.81
SCQGLR1062B10.g	GS1_AS_16088_16568	SCQGLR1062B10.g_AS	.	.	Bioenergetics	Pyrophosphate-energized vacuolar membrane proton pump
SCSGST1071E09.g	GS1_SS_18218_09497	SCSGST1071E09.g_SS	Unknown	uncharacterized	.	.	83.882	94.582	87.435	85.062	82.7	91.532	81.39	85.638	87.264		89.092	92.164		84.653	91.102	88.489	67.068	71.261	67.84	76.1	90.929	77.828		85.266	92.236			80.211	110.41	107.435	112.019	116.096	72.213	78.178	81.586	75.71	113.668	116.066	116.446	114.782		93.322	92.056
SCSGST1071C08.g	GS1_SS_18216_06395	SCSGST1071C08.g_SS	.	.	.	.			83.435	91.299	71.326		84.632	93.12	78.186		93.974	97.792			97.222	97.64	88.482	88.985	92.994	89.427	102.002	102.397	116.593	106.306	103.993	102.995	99.468	110.876	90.393	93.183	97.448	96.171	77.276	75.218	72.713	71.583	95.944	97.481	103.405	95.38	80.884	75.545	82.656
SCCCST1003D11.g	GS1_AS_16094_05065	SCCCST1003D11.g_AS	Unknown	.	.	.																													73.52	71.536	77.029	79.236	69.958		63.319	66.516	77.69	65.144	72.288	74.794	71.916	65.543	74.462
SCQGFL3050B07.g	GS1_SS_22415_09054	SCQGFL3050B07.g_SS	DNA metabolism	methyltransferase	.	N(6)-adenine-specific DNA methyltransferase 2	92.262				93.149	90.413			95.047		76.104			91.083	70.563	76.26	91.851	81.386	85.616	85.174	112.701	82.877	67.126	101.116	103.393			90.864	101.032	86.719	91.373	100.377	118.361	103.768	111.176	113.706	90.607	85.266	81.938	87.53	81.247	104.082	112.334
SCSGST1071H06.g	GS1_SS_18224_12175	SCSGST1071H06.g_SS	.	.	Unknown protein	.	83.068	88.154	100.303	101.292	92.8	92.526	99.42	103.494	92.11	90.921	110.57	110.546	88.826	88.668	109.516	109.845	96.487	95.903	97.548	90.284	109.205	112.314	118.298	109.26	100.006	119.098	117.108	104.606	118.38	116.819	119.652	122.166	101.734	97.592	97.303	99.995	120.576	116.718	123.116	121.749	95.079	100.012	103.576
SCMCCL6048H03.g	GS1_SS_22413_08547	SCMCCL6048H03.g_SS	.	.	.	Solute carrier family 12 member 7
SCSGST1071G03.g	GS1_SS_18221_01800	SCSGST1071G03.g_SS	Unknown	Uncharacterized	.	.			69.22	80.36			77.956	78.25	69.739		85.356	77.59	69.552		76.315	83.793	66.33	58.416	72.667		82.087	77.734	90.413	81.646	74.706	84.495	86.779	82.694	97.797	94.56	94.33	101.767	68.088		60.334	61.37	93.861	88.82	89.589	93.818		68.776	78.758
SCCCLR1022G08.g	GS1_SS_22412_11181	SCCCLR1022G08.g_SS	.	.	.	UPF0202 protein At3g57940	74.521		83.096	88.845	80.468		83.506	90.144	85.414		99.12	98.708	67.184	81.122	100.463	98.888	77.212	76.888	72.362	74.373	106.18	93.737	84.63	98.998	94.95	83.596	80.92	77.53	111.352	111.761	116.085	115.972	99.564	93.96	99.668	100.524	113.919	111.293	118.574	109.898	76.806	101.654	104.714
SCSGST1072A08.g	GS1_SS_18227_15078	SCSGST1072A08.g_SS	Others	.	No matches	.	93.597	93.2	89.358	98.706	91.189	100.816	97.35	88.928	84.692	91.375	85.842	102.442	85.565	94.26	99.082	93.969	111.257	108.938	94.991	95.969	122.486	122.516	120.982	135.784	132.197	105.97	113.472	123.729	86.148	92.466	103.985	89.119	119.064	102.87	112.692	108.99	119.086	88.738	96.312	130.873	122.633	104.042	113.244
SCCCCL4010C09.g	GS1_SS_22409_12566	SCCCCL4010C09.g_SS	Others	transferase	.	Serine acetyltransferase 4 (AtSAT-4) (AtSERAT3
SCCCLR1065F04.g	GS1_SS_18225_20245	SCCCLR1065F04.g_SS	.	.	Transcription Factor	Homeobox	123.706	109.636	117.788	119.587	127.884	111.794	124.494	126.41	143.541	125.574	129.349	120.02	142.366	131.437	116.391	132.472	141.628	140.134	144.934	144.118	152.722	147.632	153.697	139.151	150.674	148.97	149.938	162.986	126.084	116.622	123.371	130.408	133.424	125.683	132.061	135.083	121.368	125.093	123.523	118.916	130.243	129.431	132.47
SCJLFL3013C05.g	GS1_SS_22407_01410	SCJLFL3013C05.g_SS	Others	phosphatase	.	Inositol hexakisphosphate and diphosphoinositol-pentakisphosphate kinase
SCRFFL1033H05.g	GS1_SS_22408_11578	SCRFFL1033H05.g_SS	.	.	.	.											61.532											58.233		60.044					77.892	70.619	73.919	83.343					78.938	70.15	76.152	80.334
SCJLFL3012D12.g	GS1_SS_22404_05578	SCJLFL3012D12.g_SS	.	.	.	UPF0420 protein C16orf58 homolog									67.674		67.465				69.258	70.938	67.294	69.962	71.174	68.167	88.24	89.844	87.593	85.024	90.194	85.952	86.516	85.332	81.096	82.444	87.2	86.296	76.549	66.833	67.744	65.05	78.606	82.761	88.282	81.6			73.3
SCCCAM1C05E05.g	GS1_SS_22406_10226	SCCCAM1C05E05.g_SS	Unknown	others	.	BI1-like protein	118.178	116.918	126.604	131.184	123.402	124.688	131.942	135.996	124.357	119.366	136.753	139.096	119.582	122.232	134.268	138.301	131.21	131.114	134.935	130.28	143.89	134.544	140.832	151.646	145.553	139.822	136.421	145.01	147.054	140.248	141.182	149.378	138.008	129.726	128.363	127.197	146.922	137.57	138.019	146.071	142.078	124.908	133.436
SCRFHR1007G01.g	GS1_SS_22401_07740	SCRFHR1007G01.g_SS	.	.	.	Uncharacterized AAA domain-containing protein C24B10.10c			76.285	81.662	67.701		83.358	91.356			97.536	81.427			79.3	94.362	66.966						71.535	64.821	67.535	76.401	68.699	72.51	85.96	83.387	87.164	84.338				67.75	88.33	79.422	84.606	76.471
SCBGST3108B11.g	GS1_SS_22402_14792	SCBGST3108B11.g_SS	.	.	Lipid, fatty-acid and isoprenoid metabolism	3-oxoacyl-[acyl-carrier protein] reductase, chloroplast precursor (EC 1.1.1.100) (3-ketoacy	90.74	90.523	81.676	92.902	89.408	96.042	92.628	81.549	93.335	102.364	93.468	89.036	104.623	91.736	93.69	90.876	105.33	102.728	106.438	102.962	126.124	114.357	126.447	117.741	117.09	125.943	127.264	117.141	108.936	109.565	115.59	110.936	120.479	112.367	113.533	117.283	114.596	113.61	113.801	112.264	106.372	114.642	122.326
SCSGST1071B07.g	GS1_SS_18212_12699	SCSGST1071B07.g_SS	.	.	.	RecName:Probable peptide/nitrate transporter At5g13400					68.594				69.592		64.987				67.173		69.747	68.836	75.002	78.631	79.054	73.626	78.702	82.607	80.744	72.292	75.472	77.443	72.646	75.462	73.49	74.666	73.54	67.83	72.838	73.621	70.416	76.811	76.188	68.649	78.161	69.51	81.367
SCSGST1071A08.g	GS1_SS_18211_08313	SCSGST1071A08.g_SS	.	.	.	.	102.502	95.248	88.121	87.95	101.54	105.275	84.964	84.064	105.773	103.446	78.086	88.774	100.591	100.984	83.634	76.336	66.742	64.148	65.698	65.748	77.48	84.627	84.112	91.362	80.324	82.74	81.457	80.457	77.124	76.243	75.993	75.971	70.422	70.122	68.837	74.221	85.202	82.66	76.369	86.324	71.675	69.686	77.321
SCEZRZ1017C07.g	GS1_SS_18208_17395	SCEZRZ1017C07.g_SS	Protein metabolism	uncharacterized	Protein metabolism	pumilio	119.613	126.497	127.873	129.503	122.251	125.203	125.344	134.211	118.838	109.218	136.272	139.822	106.011	120.142	135.254	138.07	97.273	99.834	92.651	100.122	126.244	112.823	90.994	115.657	108.349	95.412	97.549	99.21	148.978	158.096	159.041	151.35	126.562	134.226	134.835	132.024	149.997	155.432	161.802	149.73	108.121	136.822	135.692
SCCCCL4013B11.g	GS1_AS_16163_06990	SCCCCL4013B11.g_AS	.	.	.	.	67.249		66.493		73.58				69.444		62.835		72.872		66.478							63.34		60.228		63.364	68.065			63.108			60.638	69.317	61.782	59.863	65.526	61.616	63.476	59.212		69.137	67.703
SCCCCL4007E12.g	GS1_AS_16151_20810	SCCCCL4007E12.g_AS	Carbohydrate metabolism	Nucleotide sugar synthesis, conversion and transport	Cell wall	UDP-D-glucuronate decarboxylase			69.306	83.349			74.673	72.118			79.132		70.966		63.313	69.079					60.868	81.154	92.49	68.322		85.369	98.101	69.541	85.89	77.351	72.498	81.456			57.629		84.651	86.642	70.535	88.333			58.909
SCSFAM1077D01.g	GS1_SS_22400_10882	SCSFAM1077D01.g_SS	Others	oxidoreductase	.	Uncharacterized oxidoreductase At4g09670	74.498	82.595	75.023	86.567			88.592	94.45			102.997	83.094	69.14		70.652	98.802	87.372	92.426	86.964	83.143	107.026	88.566	82.058	102.162	95.704	79.762	72.197	96.47	119.393	108.012	105.885	121.872	72.762		64.98	65.981	119.912	109.984	108.447	114.519		71.51	80.632
SCCCRZ1C01H12.g	GS1_SS_18196_14238	SCCCRZ1C01H12.g_SS	.	.	.	RING finger protein B
SCSGST1070D11.g	GS1_SS_18195_13560	SCSGST1070D11.g_SS	.	.	.	.	84.03		100.867	106.433	92.116		104.057	109.566	85.072		118.766	108.387	86.03	88.653	104.114	116.782	103.423	92.329	98.841	98.052	105.94	108.288	114.325	110.212	104.432	112.238	99.997	121.456	130.04	123.219	123.604	135.656	77.958	80.132	84.658	77.636	127.48	122.482	120.274	125.698	80.598	94.851	95.675
SCCCLR2C02G11.g	GS1_SS_18193_12935	SCCCLR2C02G11.g_SS	Unknown	.	.	.	108.038	99.346	95.245	94.768	103.232	118.534	93.37	94.696	106.998	97.258	103.16	97.942	90.158	108.232	99.439	102.26	124.777	122.967	134.765	119.244	117.154	110.959	122.489	117.204	136.958	99.172	101.77	143.329	110.853	112.851	119.422	114.048	90.816	109.208	90.181	88.132	120.671	126.47	127.039	120.42	132.391	100.752	101.005
SCRURT2008B10.g	GS1_AS_16139_05285	SCRURT2008B10.g_AS	.	.	.	BEACH domain-containing protein lvsA
SCJLFL3011F03.g	GS1_SS_22395_05408	SCJLFL3011F03.g_SS	.	.	.	.			72.058				64.131		68.47		64.536		65.331		61.166		63.469	64.824					65.547	68.17		66.045		67.548	87.181	87.302	87.188	87.259	69.495	72.27	73.39	73.165	88.788	94.715	89.346	88.446	79.934	74.122	81.046
SCCCCL4004C04.g	GS1_SS_18206_13204	SCCCCL4004C04.g_SS	.	.	.	Zinc finger protein 294 (Zfp-294)	96.49	97.483	102.99	108.587	87.877	105.835	104.594	111.62	100.547	109.146	109.463	118.781	102.542	99.464	116.508	111.879	105.492	112.283	106.341	108.635	122.041	127.223	129.839	122.96	119.306	131.834	129.68	121.546	117.349	119.348	126.084	123.537	112.218	115.735	110.138	114.633	120.14	123.982	121.981	123.684	110.561	113.738	115.844
SCCCLR1075D12.g	GS1_SS_22393_09776	SCCCLR1075D12.g_SS	.	.	.	Transmembrane emp24 domain-containing protein 10
SCMCSB1114F09.g	GS1_SS_18201_13031	SCMCSB1114F09.g_SS	.	.	.	.	78.332	87.947	70.837		80.619	91.576	67.492	67.459	81.493		69.51		70.219		63.676	70.284	70.459	75.72	76.756	75.171	99.63	74.725	69.789	84.524	82.311	61.898	66.531	71.845	77.107	73.078	72.337	70.959	87.4	86.316	94.119	87.014	63.004	69.322	67.378	60.284	77.514	85.018	90.562
SCVPLR2012A06.g	GS1_SS_22399_13011	SCVPLR2012A06.g_SS	.	.	.	.	82.936	87.469	101.339	96.58	92.03	96.01	100.772	98.53	94.234		108.53	93.682	83.802	91.514	98.374	104.958	73.782	74.409	75.723	83.172	90.53	87.724	81.197	90.153	97.143	85.933	82.724	86.036	132.732	120.383	110.924	137.676	91.667	90.714	92.303	88.147	137.579	123.218	110.936	137.118	82.92	93.334	99.281
SCCCCL4015C10.g	GS1_SS_18200_12138	SCCCCL4015C10.g_SS	.	.	.	Probable N(2),N(2)-dimethylguanosine tRNA methyltransferase 1
SCCCCL5072F03.g	GS1_SS_22396_11041	SCCCCL5072F03.g_SS	.	.	.	.	108.174	103.55	80.236	77.222	111.877	118.763	76.242	77.774	113.252	106.398	86.117	90.873	104.068	112.342	91.082	84.606	114.752	116.702	115.468	112.635	134.37	123.926	126.534	133.024	131.268	119.986	120.399	128.845	108.714	117.092	124.578	113.982	121.716	123.601	115.462	122.467	118.684	120.176	128.126	117.481	114.996	117.952	121.644
SCSGST1070G02.g	GS1_SS_18198_12119	SCSGST1070G02.g_SS	.	.	.	RecName:Probable peroxygenase 3
SCBGLR1116C03.g	GS1_SS_22385_12402	SCBGLR1116C03.g_SS	.	.	.	Microtubule-associated protein RP/EB family member 3
SCJLFL3010D04.g	GS1_SS_22390_08861	SCJLFL3010D04.g_SS	.	.	.	Probable methyltransferase PMT25 OS=Arabidopsis thaliana GN=At2g34300 PE=1 SV=2				68.126				68.959			73.799				74.75	75.008	66.303	66.599	72.784	68.946	83.446	84.76	92.336	77.55	77.752	83.715	86.048	81.856	80.99	84.576	93.184	86.098	72.838	67.034	66.032	62.203	88.447	92.423	95.105	87.972	69.744	73.632	81.132
SCJLHR1026C05.g	GS1_SS_22392_15099	SCJLHR1026C05.g_SS	Signal Transduction	quinase	Protein kinase	other											73.162					70.277						62.366	70.27						107.715	67.762	73.738	115.692					107.667	72.921	71.42	104.856
SCEZLR1031E05.g	GS1_SS_22378_20589	SCEZLR1031E05.g_SS	Protein metabolism	Ribosomal protein	Protein metabolism	50S ribosomal protein L5 (Fragment)	98.096				102.474	89.077	71.492	70.046	114.295		73.934		85.204	103.553	69.87	74.798	117.348	111.681	112.67	101.79	138.535	113.363	111.376	131.206	124.374	102.652	106.387	133.867	96.738	91.144	89.657	99.894	133.35	127.708	129.095	128.698	90.248	86.025	87.948	86.946	111.198	123.182	131.878
SCCCLB1021E12.g	GS1_AS_16038_21346	SCCCLB1021E12.g_AS	Phorphyrin and chlorophyll metabolism	oxidase	Protein metabolism	Protoporphyrinogen IX oxidase (EC 1.3.3.4)	70.127					89.149			68.053									60.031						69.144												66.687
SCMCRZ3065C01.g	GS1_AS_16047_15753	SCMCRZ3065C01.g_AS	.	.	Development	pattern formation protein																																57.156					62.771	59.541					61.47
SCJFRZ2032B09.g	GS1_AS_16054_21525	SCJFRZ2032B09.g_AS	Hormone biosynthesis	synthase	Hormone biosynthesis	Jasmonate			74.012	80.428			85.786	73.39			71.086	90.572			86.19	83.522					64.917			74.215						61.468			63.316		61.223	63.385	63.982	57.46		70.278			66.327
SCVPST1059B02.g	GS1_SS_18256_09251	SCVPST1059B02.g_SS	Unknown	uncharacterized	.	.	77.542		72.244	80.59	79.885		78.744	76.932	81.041	88.722	83.824	86.78	78.604		88.166	82.82	80.97	87.801	75.537	84.593	105.113	96.588	98.755	96.421	98.852	103.368	102.554	83.362	80.99	79.49	81.832	77.625	81.209	89.402	86.374	82.956	90.738	97.862	94.664	91.916	95.718	98.957	102.079
SCBFRZ2016H07.g	GS1_SS_18255_13785	SCBFRZ2016H07.g_SS	.	.	.	Mitochondrial import inner membrane translocase subunit Tim9	130.852	123.693	137.396	135.257	141.168	121.712	134.415	134.364	142.848	133.448	136.923	136.571	138.648	138.49	137.043	134.879	126.247	123.559	122.541	129.348	140.514	140.922	133.1	141.542	144.928	136.516	136.687	132.334	132.038	130.707	130.104	136.324	130.266	133.81	131.604	131.33	141.383	146.948	138.864	144.671	124.61	140.804	142.804
SCBGLR1027C09.g	GS1_SS_18258_13594	SCBGLR1027C09.g_SS	.	.	.	Glucose-repressible alcohol dehydrogenase transcriptional effector (Carbon catabolite repressor protein 4) (Cytoplasmic deadenylase)	99.392	102.432	109.918	104.142	100.988	103.325	104.066	105.027	102.299	102.344	110.082	108.53	97.767	102.182	109.649	107.057	102.114	101.986	97.757	105.076	117.82	121.212	112.493	115.868	112.297	113.629	115.9	104.758	116.41	111.952	119.418	120.03	106.801	106.153	106.575	104.964	117.3	115.656	117.306	117.54	104.676	103.66	110.654
SCEPSB1136B08.g	GS1_SS_18252_02954	SCEPSB1136B08.g_SS	Unknown	uncharacterized	.	.	114.882	107.898	112.138	102.494	112.276	119.067	106.478	105.21	116.124	94.644	107.262	117.66	90.812	113.182	114.044	112.877	132.754	133.312	139.523	135.027	133.682	128.949	131.615	139.855	147.874	117.705	109.768	148.685	118.988	119.408	125.222	121.512	110.01	125.558	116.368	107.841	116.434	122.594	124.761	116.295	137.298	115.14	115.424
SCCCAM1001G03.g	GS1_SS_18248_14979	SCCCAM1001G03.g_SS	.	.	Lipid, fatty-acid and isoprenoid metabolism	3-oxoacyl-[acyl-carrier-protein] synthase I	119.804	118.034	106.101	108.582	122.324	128.388	112.119	108.326	125.64	113.736	113.674	114.928	110.38	122.89	114.712	110.992	131.574	134.646	128.242	130.86	143.88	135.814	138.21	142.595	138.219	132.002	133.613	139.471	127.912	119.724	127.697	130.931	138.833	141.862	140.194	142.395	120.667	120.24	118.753	118.323	131.938	133.672	137.103
SCRUAD1133C09.b	GS1_SS_18254_13693	SCRUAD1133C09.b_SS	.	.	.	RecName:Homeobox protein Hox-D8
SCCCLB1002C04.g	GS1_AS_16031_16982	SCCCLB1002C04.g_AS	Signal Transduction	transcription factor	Transcription Factor	zinc finger protein/alfin-like					68.797																65.581								69.675	68.797	74.27	66.996	64.474	70.221	72.843	70.754	65.558	75.372	72.708	69.08		84.682	80.236
SCACFL5031B09.g	GS1_SS_18253_10247	SCACFL5031B09.g_SS	Unknown	uncharacterized	.	.	76.487				77.084		69.041	72.779	79.741	90.383	71.741		78.886		69.498	66.876	80.694	82.835	80.36	79.807	96.872	95.771	95.672	93.54	90.642	89.95	90.237	95.615	104.572	104.88	108.457	105.332	89.533	88.364	90.409	91.511	92.925	101.642	100.518	95.515	74.502	83.922	89.535
SCJFRZ2005G12.g	GS1_SS_18244_14104	SCJFRZ2005G12.g_SS	.	.	.	Cell division cycle 5-related protein
SCEPSD1069D02.g	GS1_SS_18245_20602	SCEPSD1069D02.g_SS	Others	uncharacterized	Calcium metabolism	calreticulin	120.33	114.974	129.519	119.699	138.418	118.396	125.448	145.477	128.04	93.008	146.514	114.477	108.38	123.888	120.431	134.244	115.196	141.382	101.836	136.378	139.255	143.639	97.414	163.898	133.46	145.827	140.298	111.189	111.086	126.505	132.132	115.606	120.442	127.737	101.978	113.6	137.226	135.219	128.967	142.9	130.976	96.414	97.771
SCCCLR1067B06.g	GS1_SS_18246_11096	SCCCLR1067B06.g_SS	Signal Transduction		.	Probable biogenesis of lysosome-related organelles complex 1 subunit 2
SCMCRZ3067F04.g	GS1_AS_16070_07531	SCMCRZ3067F04.g_AS	Unknown	no matches	.					70.705				70.711			66.091		75.867		72.33	68.702	71.279	76.489	78.164	76.568	91.254	95.586	91.811	89.034	87.64	93.784	96.409	89.883	88.958	103.778	107.089	95.389	78.49	76.1	78.72	78.791	97.058	109.789	111.028	98.998	82.927	79.772	84.577
SCMCST1058D03.g	GS1_AS_16067_17685	SCMCST1058D03.g_AS	.	.	Lipid, fatty-acid and isoprenoid metabolism	Putative triacylglycerol lipase																													65.465	61.55			59.594		66.259	63.554		56.687					66.202
SCMCRZ3066D07.g	GS1_AS_16063_21053	SCMCRZ3066D07.g_AS	Signal Transduction	Transcriptional Factor	Transcription Factor	MADS											63.466							65.194			78.474	73.187	82.221	92.418	67.99	75.523	82.662	68.226				55.45	82.004	65.737	73.95	70.892	70.573			74.78	78.396	73.798	81.029
SCBFRZ2017C07.g	GS1_SS_18240_21403	SCBFRZ2017C07.g_SS	.	.	Amino acid metabolism	tRNA synthetase class I	108.212	100.37	125.588	126.712	117.352	109.252	125.444	130.652	120.234	110.34	130.16	131.452	113.952	118.032	132.005	129.994	114.848	120.989	105.032	113.364	139.662	133.772	125.204	140.568	134.514	126.818	130.38	121.755	126.607	132.208	136.213	129.016	128.326	131.138	127.542	127.678	130.192	136.602	138.404	134.113	124.435	128.81	133.324
SCEZAM2059C07.g	GS1_SS_18239_13865	SCEZAM2059C07.g_SS	.	.	.	RING-H2 finger protein ATL1G	89.313	91.992	99.24	101.782	89.01	101.927	104.95	112.013	85.504		117.51	104.736	73.257	85.946	98.306	113.636	103.178	100.953	104.816	101.859	112.524	107.744	103.591	111.41	113.708	95.298	90.118	114.756	137.763	135.786	140.938	137.826	98.744	111.32	105.068	96.138	138.432	140.648	139.913	136.826	122.868	108.775	107.362
SCVPRZ3030D01.g	GS1_SS_18238_16749	SCVPRZ3030D01.g_SS	Others	cytochrome P450 family proteinCell wall	Stress	Cytochrome P450	113.2	98.726	100.938	110.137	119.592	118.639	106.538	104.46	121.143	91.983	110.229	106.315	86.594	121.449	105.256	115.057	142.73	135.614	132.565	127.493	160.919	128.596	117.154	149.754	146.603	121.796	119.492	150.472	97.543	101.474	112.1	104.008	136.603	87.6	135.624	137.139	103.958	100.254	102.562	113.132	120.252	126.078	127.182
SCAGLB1071G06.g	GS1_SS_18237_09518	SCAGLB1071G06.g_SS	Unknown	uncharacterized	.	Uncharacterized protein At5g01610	82.564	97.632	94.088	105.756	93.426	89.88	106.153	102.31	88.74	118.722	110.791	112.863	114.49	91.106	113.615	106.986	91.84	97.793	94.601	98.838	108.599	128.842	132.833	111.23	103.982	136.118	135.251	106.166	109.842	89.263	101.405	113.843	104.658	112.982	107.73	103.246	111.186	101.678	95.73	109.605	107.95	114.439	116.136
SCMCRZ3067D03.b	GS1_AS_16062_03099	SCMCRZ3067D03.b_AS	Unknown	Uncharacterized	No matches	.							73.034	71.782	83.114		80.22		78.932		74.171	71.912	76.918	78.497	81.056	68.118	67.973		71.736	72.526	78.81	74.466	70.471	86.606					57.232					53.892					62.161
SCSGST1072G01.g	GS1_SS_18234_04463	SCSGST1072G01.g_SS	.	.	.	DnaJ homolog subfamily B member 1	94.102	92.052	109.006	101.732	99.228	105.926	102.236	102.614	103.144	108.797	105.153	106.044	103.594	106.112	108.156	103.533	97.511	94.019	104.915	96.504	103.989	105	121.942	93.154	104.794	113.896	107.073	113.033	125.574	122.526	123.232	126.872	110.546	102.785	104.606	108.918	121.584	122.246	123.823	120.624	109.493	108.484	111.589
SCMCRZ3066G07.g	GS1_AS_16061_19920	SCMCRZ3066G07.g_AS	.	.	Pathogenicity	.	89.354	91.376	90.612	76.351	94.158	97.934	79.81	83.544	90.113	99.982	75.958	87.554	94.343	86.379	75.845	81.308		61.626			67.504	64.372		66.678		63.558	68.015		75.488	75.55		63.362	67.942	72.15	68.866	67.184	70.05	72.464		64.876	72.507	68.266	76.598
SCEPLB1043A10.g	GS1_SS_18233_16299	SCEPLB1043A10.g_SS	.	.	Transporters	sugar transporter	115.376	115.418	114.678	110.624	116.212	125.254	114.402	114.314	124.575	125.306	115.932	114.271	120.537	122.246	113.653	115.04	117.284	117.836	115.999	118.116	141.518	128.785	131.71	134.059	134.618	131.076	138.906	130.346	127.794	126.524	131.726	129.599	131.346	131.678	128.566	132.332	127.905	126.858	127.652	127.716	121.204	126.999	129.874
SCSGST1072C02.g	GS1_SS_18229_11134	SCSGST1072C02.g_SS	.	.	.	RecName:Translation initiation factor IF-2																	59.416	58.799			68.322	70.368	73.714	70.144		66.406	68.36	71.709	67.684	68.817		57.62					67.734	70.152		61.74		64.143	68.054
SCJFRZ2013H05.g	GS1_SS_18230_13746	SCJFRZ2013H05.g_SS	.	.	.	Haloacid dehalogenase-like hydrolase domain-containing protein 3	93.064	99.29	101.714	108.9	101.792	98.01	103.158	98.206	94.932	95.419	101.611	105.937	93.31	94.054	104.306	100.992	107.398	105.982	104.699	106.696	114.863	120.347	115.376	114.506	117.986	118.684	118.881	116.235	116.738	118.674	119.973	121.48	100.902	106.505	102.406	100.614	119.824	119.72	117.746	120.227	107.189	105.37	107.059
SCEQLR1092F02.g	GS1_SS_16184_19733	SCEQLR1092F02.g_SS	.	.	Transporters	Aromatic-di-Alanine (AdAR) repeat (NSF)	131.099	140.736	138.9	132.677	136.949	141.026	131.749	131.524	135.636	151.154	137.856	137.732	144.95	139.595	136.994	136.812	128.325	124.257	131.728	133.268	136.798	143.184	152.462	140.756	140.925	149.066	146.672	142.885	134.988	135.488	136.648	142.045	124.55	127.592	124.892	123.528	139.644	138.182	137.678	138.636	122.652	130.696	132.047
SCRFRZ3055H05.g	GS1_SS_16185_00711	SCRFRZ3055H05.g_SS	Unknown	Uncharacterized	.	RecName:Epstein-Barr nuclear antigen 1
SCCCRZ1001H08.g	GS1_SS_16189_11265	SCCCRZ1001H08.g_SS	.	.	.	Tubulin beta-1 chain (Beta-1-tubulin)											70.248																		74.94	65.854	66.231	77.757					74.14	68.929		75.984			58.068
SCSBFL1039F09.g	GS1_AS_20404_02423	SCSBFL1039F09.g_AS	.	.	.	.																																											58.356
SCEQRZ3024A02.g	GS1_SS_16187_10927	SCEQRZ3024A02.g_SS	.	.	.	.	65.825		73		68.981		70.626		70.473		66.248				66.974		63.487	60.762	65.882	65.342	67.566	70.61	78.072	73.588		76.39	84.198	71.014	68.482	67.838		61.51	64.344		57.056	63.516	65.85	68.062	68.246	64.734			69.293
SCRFRZ3056F07.g	GS1_SS_16191_19617	SCRFRZ3056F07.g_SS	.	.	Transcription Factor	bZIP	106.874	105.652	121.693	116.502	115.784	110.372	116.946	118.595	121.027	112.925	120.422	122.262	113.326	118.258	123.834	122.276	114.504	113.247	119.449	113.695	132.824	130.948	135.63	130.201	132.167	129.759	130.706	131.915	133.233	132.429	135.204	135.475	124.965	123.234	121.874	122.412	136.753	132.828	134.95	137.038	117.57	123.795	128.73
SCRULB1059E01.g	GS1_SS_16190_13335	SCRULB1059E01.g_SS	Unknown	uncharacterized	.	RecName:Basic proline-rich protein
SCEZRZ3017D06.g	GS1_SS_16193_18144	SCEZRZ3017D06.g_SS	.	.	Cell cycle	SNAP25 homologous protein SNAP33 (AtSNAP33) (Synaptosomal-associated protein SNAP25-like 1)	106.818	107.942	140.196	131.935	110.605	119.237	135.992	127.82	113.24	138.563	123.667	147.328	133.962	111.762	146.318	136.988	121.236	121.944	134.086	120.54	147.752	138.838	148.18	150.264	139.95	143.7	145.456	134.655	72.504	79.218	89.046	78.074	146.502	114.238	129.013	130.776	99.498	89.186	93.478	107.548	150.219	129.938	142.2
SCRFRZ3056G09.g	GS1_SS_16192_16179	SCRFRZ3056G09.g_SS	AminoAcid and nitrogen metabolism	Reductase	Carbohydrate metabolism	nitrate reductase	113.699	95.301	103.146	96.32	98.32	121.319	104.278	101.963	103.583	104.318	107.854	100.422	102.672	104.264	103.603	99.739	134.195	136.228	138.328	139.172	136.87	114.098	149.514	147.5	155.03	112.471	98.311	156.8	108.13	103.734	115.454	117.526	118.799	117.303	117.757	107.962	114.014	106.988	100.953	114.268	147.29	113.799	121.318
SCEPRT2047E03.g	GS1_SS_16196_13034	SCEPRT2047E03.g_SS	.	.	.	RecName:15-cis-zeta-carotene isomerase, chloroplastic
SCVPRT2077C07.g	GS1_SS_16194_10230	SCVPRT2077C07.g_SS	.	.	.	Acyl-coenzyme A oxidase 3, peroxisomal
SCCCLR1001B07.g	GS1_AS_20456_08247	SCCCLR1001B07.g_AS	.	.	Ubiquitination	F-box protein	68.579				68.351		64.365				62.752				66.054																	60.678			64.393	62.95	64.265	57.978		63.919	71.471		61.058
SCSGFL1077E07.g	GS1_AS_20454_17932	SCSGFL1077E07.g_AS	.	.	Transporters	Sugar transporters	66.934				69.344				73.771		69.563	77.559			70.835	71.933			65.465		66.347	69.234	69.756	72.768		64.484	71.397	73.586	65.889	67.862		61.806	69.217	76.654	71.187	70.972	73.021	65.68	73.175	79.583	83.002	72.195	76.697
SCEZLR1031A11.g	GS1_AS_20416_06619	SCEZLR1031A11.g_AS	Lipid metabolism	transferase	.	Acetyl-CoA acetyltransferase, cytosolic 1
SCQSLB1051E08.g	GS1_SS_20287_08478	SCQSLB1051E08.g_SS	.	.	.	DNA-binding protein BIN4
SCJLRT1021D10.g	GS1_SS_20290_10828	SCJLRT1021D10.g_SS	.	.	.	RecName:Proline-rich protein HaeIII subfamily 1
SCQSRT2035D09.g	GS1_SS_20292_13113	SCQSRT2035D09.g_SS	.	.	.	.	67.513				68.222																			59.023				63.576		60.242		55.394	57.884	60.625	58.808	59.57	59.371	62.839		58.224	72.941		68.46
SCSBFL1037C08.g	GS1_SS_20297_06992	SCSBFL1037C08.g_SS	.	.	.	.	79.75			77.224	79.154	89.177		75.103	88.555		69.69	83.805	81.438	90.04	69.502	71.425	72.222	81.636	75.538	86.794	98.972	107.206	93.904	110.249	96.938	93.596	96.574	110.356		64.783		63.672	66.569	72.628	63.35	71.385	63.905	65.114	65.542	68.849	76.753	66.412	70.036
SCEQRT2093C02.g	GS1_SS_16167_06632	SCEQRT2093C02.g_SS	AminoAcid and nitrogen metabolism		.	P-protein [Includes: Chorismate mutase (CM)
SCSGFL1082D07.g	GS1_SS_20283_07981	SCSGFL1082D07.g_SS	Cell cycle	uncharacterized	.	Cell division cycle-associated protein 7	67.842		78.615	75.316	73.82		76.486	80.254	76.758		86.024	76.759	71.704		82.565	84.302	88.314	86.786	90.733	83.24	93.818	95.392	104.898	91.286	93.022	100.507	98.915	94.314	126.328	106.414	107.935	128.14	83.481	80.632	84.776	84.065	119.356	110.45	111.578	116.444	85.482	85.716	92.446
SCSGFL1082F01.g	GS1_SS_20285_01633	SCSGFL1082F01.g_SS	Unknown	.	.	.			74.09	87.352	72.486		88.282	85.912			94.663					97.672	84.51	85.768	89.486	87.929	69.938	69.251		83.55	85.022			98.722	128.972	121.666	121.272	133.284	68.608	102.907	88.834	63.144	129.623	122.366	122.334	130.179	97.283	88.156	86.271
SCRFRZ3055B11.g	GS1_SS_16173_02782	SCRFRZ3055B11.g_SS	.	.	.	Chromodomain-helicase-DNA-binding protein 1-like				74.191			69.99				67.855				69.938		72.944	70.816	79.489	69.652	77.338	94.393	98.196	80.507	79.205	89.694	90.329	87.678	94.908	91.091	96.838	96.651	62.411		59.211		93.925	94.214	101.085	94.584		70.483	75.496
SCEZLB1008B10.g	GS1_SS_16172_18754	SCEZLB1008B10.g_SS	.	.	Carbohydrate metabolism	Aminosugars metabolism	100.133	100.507	115.172	114.228	106.404	98.842	119.245	113.71	108.714	109.748	122.152	117.216	109.677	101.57	118.223	117.754	108.62	108.662	115.192	108.891	126.178	125.213	135.212	128.768	123.522	129.906	130.432	125.025	121.796	123.602	129.11	123.226	125.505	119.374	121.692	114.522	130.388	121.452	128.562	129.541	115.622	116.223	123.426
SCCCRZ1001H05.g	GS1_AS_20470_16124	SCCCRZ1001H05.g_AS	Signal Transduction	.	Transcription Factor	HLH (helix-loop-helix)	75.825		78.607		70.837		64.303		70.64		66.432		73.149					57.145				60.962		65.884		60.054				64.505		57.186			62.63	68.989	62.846	65.875		58.438	73.013		62.61
SCMCCL6052F05.g	GS1_SS_16169_00172	SCMCCL6052F05.g_SS	.	.	.	Anthranilate phosphoribosyltransferase, chloroplastic
SCCCRZ2002D05.g	GS1_SS_20299_16172	SCCCRZ2002D05.g_SS	Cell wall metabolism	cell wall differentiation	Cell wall	glycosyltransferase family 47	83.745	87.393	84.044	82.276	87.796	91.754	81.102	80.227	87.884	91.741	89.244	88.493	87.917	84.695	87.692	86.942	76.67	77.694	78.372	78.41	95.8	95.494	102.908	91.115	94.007	100.841	96.455	93.01	99.218	97.516	101.072	104.838	78.696	78.139	80.554	77.098	96.535	96.392	101.385	95.1		82.73	84.261
SCRFRZ3055F03.g	GS1_SS_16181_09065	SCRFRZ3055F03.g_SS	Unknown	uncharacterized	.	Chemocyanin precursor (Basic blue protein) (Plantacyanin)			125.104	119.552	73.293		126.223	123.185	82.586	133.668	125.258	99.278	138.264	95.056	98.763	125.38		59.759				70.797	111.612	77.719	76.585	137.906	121.895	86.316															66.92
SCSBFL1037C12.g	GS1_SS_20298_08384	SCSBFL1037C12.g_SS	Pathogen Resistance	ATP binding	Pathogenicity	R-gene			90.408	102.154			100.989	93.57	75.637		89.788	109.462			99.412	96.035	76.611	76.843	89.314	81.503	96.382	88.37	93.734	105.073	90.156	81.648	71.549	88.28	85.789	86.169	86.859	88.456	98.403	74.289	79.183	86.852	85.862	86.047	92.132	83.835	76.957	74.963	82.908
SCMCCL6053H02.g	GS1_SS_16180_12865	SCMCCL6053H02.g_SS	.	.	.	tRNA pseudouridine synthase 3
SCCCHR1001F01.g	GS1_SS_20304_14489	SCCCHR1001F01.g_SS	.	.	.	RecName:Translation initiation factor IF-2				69.71				72.06	67.365		72.107	77.202			75.958	69.225	77.205	84.403	78.2	74.264	92.126	88.787	100.694	83.056	89.43	92.942	92.344	96.569	86.606	82.98	91.63	90.182	75.592	80.727	78.384	79.68	85.894	91.787	92.532	89.003	79.106	86.739	87.236
SCRFRZ3055D03.g	GS1_SS_16176_12540	SCRFRZ3055D03.g_SS	Unknown	no matches	.						69.728																																	57.113	67.132	56.462
SCBFRZ3009D07.g	GS1_SS_20300_05288	SCBFRZ3009D07.g_SS	.	.	.	RecName:Uncharacterized protein DDB_G0271670
SCRFRZ3055C09.g	GS1_SS_16175_18631	SCRFRZ3055C09.g_SS	Signal Transduction	kinase/phosphatase	Receptors	receptor Ser/Thr kinase			83.617	96.866			104.173	99.938			106.069	99.256			94.211	101.046	98.772	76.16	87.432	81.718	104.884	100.881	86.332	108.044	102.77	93.476	88.094	103.312	124.572	111.85	117.837	126.497	81.87	91.749	100.873	83.53	124.945	103.542	102.071	124.547		102.57	106.131
SCSGFL1078F07.g	GS1_AS_20499_17913	SCSGFL1078F07.g_AS	Flavonoid and anthocyanin metabolism	Reductase	Secondary metabolism	TPA: putative anthocyanidin reductase			79.836	75.266	70.442		83.08	70.864	69.991			83.118			73.848						65.423			64.151					64.675	66.416	71.766	61.052	60.883		71.412		63.786	64.008	65.651	67.99			66.02
SCJLLR2020G03.g	GS1_SS_16219_21289	SCJLLR2020G03.g_SS	.	.	Stress	Water stress	127.572	120.806	135.279	135.557	124.598	133.07	136.625	128.396	133.825	116.783	127.936	143.503	120.354	126.744	138.315	140.122	151.47	152.725	140.296	141.514	161.039	158.578	152.994	171.12	165.584	149.141	151.028	157.845	111.263	124.241	130.107	116.778	148.468	137.02	138.424	135.943	151.039	126.856	135.802	161.002	158.376	143.334	148.667
SCRFLR1012E06.g	GS1_SS_16221_19068	SCRFLR1012E06.g_SS	Carbohydrate metabolism	kinase/phosphatase	Carbohydrate metabolism	Fructokinase	101.164	112.946	134.585	137.846	115.906	99.728	135.355	126.03	109.199	129.644	136.974	128.68	134.65	108.884	128.422	135.764	125.162	124.764	134.585	130.694	127.829	140.728	157.474	140.202	142.98	150.906	148.164	147.91	121.188	114.78	115.57	127.696	115.998	103.898	102.455	103.85	130.927	116.43	121.075	130.032	122.397	109.944	114.502
SCRFRZ3058E03.b	GS1_SS_16222_07773	SCRFRZ3058E03.b_SS	Redox metabolism	uncharacterized	.	Abscisic acid 8-hydroxylase 1
SCSBAD1084F12.g	GS1_SS_16223_13673	SCSBAD1084F12.g_SS	.	.	.	.	104.214	107.967	102.455	97.42	102.954	122.043	95.808	99.093	100.049	106.238	104.289	97.755	98.96	104.233	103.743	102.311	98.861	102.023	101.023	96.156	111.418	111.404	111.614	107.486	111.578	114.884	113.505	109.992	114.784	118.297	125.632	117.93	101.506	109.082	103.42	102.986	116.668	124.574	124.186	116.957	111.478	105.848	105.42
SCEZLR1052D09.g	GS1_SS_16236_12202	SCEZLR1052D09.g_SS	Others	uncharacterized	.	Sperm-associated antigen 1
SCRLRZ3040E11.g	GS1_SS_16235_12911	SCRLRZ3040E11.g_SS	Unknown	Uncharacterized	.	.					71.013				68.828								95.62	99.481	96.478	85.618	114.326	107.527	115.59	121.816	126.144	89.64	84.302	126.316		62.17	67.655	67.726	81.477	83.736	76.784	76.506	64.973	61.279	66.394	61.613		78.999	87.219
SCCCRT2002H08.g	GS1_SS_16229_09363	SCCCRT2002H08.g_SS	Others	peroxidase	.	Probable L-ascorbate peroxidase 3
SCRLRZ3039A02.g	GS1_SS_16225_20539	SCRLRZ3039A02.g_SS	.	.	Carbohydrate metabolism	6-phosphofructokinase (Pyrophosphate--fructose-6-phosphate 1-phosphotransferase)	67.22		85.418	94.348	78.439		94.684	92.381	82.184		99.41	95.761	75.598		98.654	95.972	80.3	84.165	78.349	81.09	91.153	99.142	98.974	90.652	88.43	99.338	97.206	92.404	114.693	119.444	125.96	117.161	85.355	92.706	85.528	80.882	115.363	119.891	121.584	115.642	96.185	86.953	91.046
SCQSSB1059G07.g	GS1_AS_20314_00489	SCQSSB1059G07.g_AS	Protein metabolism	.	.	Serine carboxypeptidase-like 34
SCRLRZ3040C05.g	GS1_SS_16233_19856	SCRLRZ3040C05.g_SS	.	.	Protein kinase	MAPK/MAPKK/MAPKKK					70.192				70.898		67.728						75.491	75.184	81.6	69.5	78.579	85.65	82.95	79.423	84.382	69.952		100.515	113.522	97.764	94.531	115.84	64.229		66.659		111.072	96.388	93.642	103.765		73.687	79.987
SCEZRZ1016H12.g	GS1_SS_16230_17414	SCEZRZ1016H12.g_SS	Cell wall metabolism	Phenylpropanoid biosynthesis	Cell wall	isoflavone reductase/pinoresinol reductase (lignan biosynthesis)			71.348	81.472			83.774	70.369			70.532	89.034	67.678		100.423	72.818	121.99	104.776	106.503	106.119	124.651	109.974	106.038	130.268	127.992	102.873	99.406	135.342		58.097		64.311	86.217	81.593	78.843	78.565	68.23	64.369	70.698	61.094	90.542	86.773	93.806
SCJLRZ1023G11.g	GS1_AS_20356_04187	SCJLRZ1023G11.g_AS	.	.	.	Ankyrin repeat domain-containing protein 17
SCSBFL1038F08.g	GS1_AS_20355_20317	SCSBFL1038F08.g_AS	Others	.	Hormone biosynthesis	gibberellin
SCEZRZ3019D12.g	GS1_AS_20358_04794	SCEZRZ3019D12.g_AS	Unknown	uncharacterized	.	RecName:Atherin
SCRURZ3080F11.g	GS1_SS_16201_17961	SCRURZ3080F11.g_SS	.	.	No matches	.	129.084	115.09	105.24	95.254	110.066	123.464	101.191	105.589	114.854	91.564	114.044	103.196	82.173	114.214	103.848	109.114	119.742	101.57	105.314	104.813	113.426	86.125	90.789	114.856	114.72	84.126	71.312	131.35	110.284	110.697	116.758	115.319	94.16	87.19	89.943	95.922	114.308	124.15	121.54	114.822	111.751	95.11	102.094
SCCCRT2001E04.g	GS1_SS_16202_10679	SCCCRT2001E04.g_SS	.	.	.	Glyoxysomal fatty acid beta-oxidation multifunctional protein MFP-a [Includes: Enoyl-CoA hydratase/3-2-trans-enoyl-CoA isomerase/3-hydroxybutyryl-CoA epimerase 3-hydroxyacyl-CoA dehydrogenase ]			111.284	112.934	69.509		116.348	109.94			121.153	99.562			94.17	114.406	72.573	60.185			75.796	74.489	67.546	76.848	73.874	60.985	66.219	80.632	125.374	116.475	115.418	126.574	65.999		68.189	66.872	125.545	116.528	116.01	122.857		70.56	78.88
SCCCRZ2001D06.g	GS1_SS_16199_14815	SCCCRZ2001D06.g_SS	.	.	Bioenergetics	ATP synthase subunit beta, mitochondrial
SCCCLR1C06C01.g	GS1_SS_16218_15589	SCCCLR1C06C01.g_SS	Signal Transduction	kinase/phosphatase	Receptors	receptor Ser/Thr kinase								68.671		93.824	83.803		92.282		71.436	79.5	60.93				81.405	74.562	101.162	80.325	66.348	112.806	110.14	77.234	122.351	113.026	117.451	126.741					119.098	118.442	120.524	116.109
SCRFLR1034D01.g	GS1_SS_16217_10291	SCRFLR1034D01.g_SS	DNA metabolism	helicase	Stress	Drought and cold response	110.25	111.61	115.881	117.136	114.384	114.274	116.538	117.096	110.82	102.176	122.452	115.84	102.886	111.342	116.643	120.229	111.838	112.714	112.972	111.256	130.902	123.348	119.115	133.374	129.124	113.502	111.932	125.896	150.086	157.596	160.207	151.53	127.989	127.185	125.109	128.164	147.678	162.081	163.575	151.414	122.754	124.621	130.171
SCRFRZ3058H06.g	GS1_SS_16215_11473	SCRFRZ3058H06.g_SS	.	.	.	Probable E3 ubiquitin-protein ligase rbrA
SCRFRZ3058E08.g	GS1_SS_16208_00993	SCRFRZ3058E08.g_SS	Others	dehydrogenase	.	Probable NADH dehydrogenase	107.48	127.243	129.006	132.612	114.904	113.229	136.619	123.996	103.891	147.198	130.922	129.486	139.789	111.548	126.58	128.888	114.248	107.727	128.394	112.722	115.349	143.236	151.976	153.782	131.304	150.208	144.447	136.86	118.95	128.554	127.443	119.89	132.282	99.891	106.315	109.215	136.502	129.684	128.642	151.767	137.742	103.435	118.666
SCRFRZ3058E06.g	GS1_SS_16207_15512	SCRFRZ3058E06.g_SS	.	.	Receptors	RSTK			85.133	101.673			97.238	88.645	67.189		96.117	101.445	72.79		101.47	100.822	76.106	75.626	85.317	72.271	101.856	114.798	119.67	118.58	101.177	123.628	110.864	98.19	91.199	87.246	94.09	97.39	100.526	76.592	67.159	80.232	101.245	90.093	94.998	107.793	87.496	64.93	87.541
SCCCLR2003G10.g	GS1_SS_16206_10830	SCCCLR2003G10.g_SS	Signal Transduction	calcium-binding	Calcium metabolism	RecName:Probable calcium-binding protein CML35
SCCCLR1080F10.g	GS1_SS_16203_08042	SCCCLR1080F10.g_SS	.	.	Two component	Response regulator (arr-like)	66.26		82.971	73.372	77.472		76.064	81.186	73.416	88.223	82.514	90.867	82.7		86.27	82.828	78.779	71.398	72.791	68.505	87.527	91.538	97.518	85.76	100.439	81.866	77.669	95.374	73.508	76.027	80.298	77.369					79.932	84.296	93.842	75.243		61.518	62.784
SCSFAD1108E06.g	GS1_AS_20385_04426	SCSFAD1108E06.g_AS	.	.	.	.																																											63.111
SCVPHR1090G05.g	GS1_AS_20382_02927	SCVPHR1090G05.g_AS	Cytoskeleton and vesicle trafficking	others	.	Protein CHUP1, chloroplastic OS=Arabidopsis thaliana GN=CHUP1 PE=1 SV=1									67.405		61.522		77.642																73.962	63.764		77.496					76.104			72.142
SCRFFL1029F07.g	GS1_AS_20371_01045	SCRFFL1029F07.g_AS	.	.	.	RecName:Pumilio homolog 23
SCSBFL1039F08.g	GS1_AS_20403_19092	SCSBFL1039F08.g_AS	Others	.	Transcription Factor	NAM (no apical meristem)																	63.441		68.733			63.557	66.386					65.566		62.389							62.416	56.801		59.708
SCSBFL1045E08.g	GS1_SS_20239_12437	SCSBFL1045E08.g_SS	.	.	.	KH domain-containing protein At5g56140 OS=Arabidopsis thaliana GN=At5g56140 PE=2 SV=1			71.972		69.546								69.21																	61.696		54.268	57.148		59.241	61.8	62.686	58.578					67.098
SCEQRT2093D12.g	GS1_SS_20238_10507	SCEQRT2093D12.g_SS	.	.	.	Probable polyol transporter 4															70.988	70.204	78.061	80.289	81.339	82.538	69.889	94.938	99.238	102.006	89.654	90.176	87.562	78.594	85.608	93.151	98.641	89.432	59.028	67.697			88.014	81.401	92.122	91.39	74.163	59.691	64.871
SCSBFL1045A12.g	GS1_SS_20235_00720	SCSBFL1045A12.g_SS	.	.	.	Glycerol kinase, glycosomal (ATP:glycerol 3-phosphotransferase) (Glycerokinase) (GK)			77.635	75.62	68.376		74.699	75.472	73.028		81.23		67.239		73.862	75.938	69.472	73.106	67.61	68.54	96.334	89.534	95.244	94.379	90.932	91.249	90.719	89.859	96.718	89.799	91.944	101.728	68.892		57.958	59.427	90.486	92.363	92.971	87.717		68.386	73.157
SCQGRZ3014E01.g	GS1_SS_16127_02054	SCQGRZ3014E01.g_SS	.	.	.	Mitochondrial inner membrane magnesium transporter mrs2
SCQSST1036H10.g	GS1_SS_16128_18109	SCQSST1036H10.g_SS	.	.	Cell cycle	Putative cyclin homolog			68.66	72.506	69.238				72.898		71				67.485	69.17	65.81	64.478			80.437	74.166	88.07	59.465	72.126	74.917	72.848	76.076	82.63	83.234	92.932	82.794					89.206	100.366	103.083	91.1		71.218	75.256
SCRLFL1010H06.g	GS1_AS_20606_04085	SCRLFL1010H06.g_AS	.	.	.	.	75.318		76.072		73.092		67.04		73.657	90.8	63.504		75.178		63.691									59.206		59.141			73.413	77.724	66.685	64.42	64.123	66.516	66.978	69.056	74.093	74.04	73.498	68.696	69.13	68.726	76.887
SCCCLR1067F04.g	GS1_AS_20591_01437	SCCCLR1067F04.g_AS	.	.	.	.																													71.235	66.828		60.163				61.753	71.946	68.893	68.924	70.972			70.883
SCVPAM1058E05.g	GS1_SS_20249_15006	SCVPAM1058E05.g_SS	Cell wall metabolism	Polysaccharide biosynthesis	Cell wall	cellulose synthase like (CSL)	84.5	90.84	93.101	101.998	82.853	97.276	101.592	94.184	85.158		102.721	91.42	77.344	84.875	92.226	101.056	86.639	90.6	93.814	91.28	95.527	101.204	100.943	100.179	101.138	96.496	98.937	106.908	96.201	94.693	99.217	100.496	83.05	92.962	78.569	83.061	102.809	106.052	92.06	104.975	94.074	81.83	83.901
SCBFST3135D12.g	GS1_AS_20596_19816	SCBFST3135D12.g_AS	Protein metabolism	ribosomal protein	Stress	30S ribosomal protein S1, chloroplastic					66.146												62.462	61.869	68.314	66.298	78.266	63.633	67.259	84.336	82.255			84.518					64.177	67.622	68.072	76.246		62.812			75.002	75.594	74.158
SCQGRZ3012B09.g	GS1_SS_16106_04641	SCQGRZ3012B09.g_SS	.	.	.	Putative pseudouridine synthase YOR243C											65.41				64.588														65.098	65.444		59.092					65.783	57.643					62.921
SCSBFL1036C06.g	GS1_SS_20246_00899	SCSBFL1036C06.g_SS	Unknown	Uncharacterized	.	Uncharacterized protein C24B11.05			85.476	106.322	79.427		107.79	86.53		98.78	96.565	98.798	104.803		99.138	90.81	64.828	63.562	65.446	70.626	66.275	102.636	113.431	80.566	73.146	115.2	111.325	71.966	91.838	86.99	93.087	94.256	63.891		66.988		92.701	90.268	94.604	90.057			73.602
SCCCRZ2002D11.g	GS1_SS_16109_08994	SCCCRZ2002D11.g_SS	.	.	.	RecName:Glycine-rich RNA-binding protein 8
SCCCRZ1003E03.g	GS1_SS_20248_13973	SCCCRZ1003E03.g_SS	.	.	.	SCAR-like protein 1							68.38				61.928				70.92	71.638		56.894			64.233	64.232	70.858	75.642	72.267	66.733	71.062	65.939	75.213	70.433	75.974	79.632					75.87	79.174	80.263	74.914			68.673
SCEPRT2046E05.g	GS1_SS_16112_09566	SCEPRT2046E05.g_SS	.	.	.	YTH domain family protein 1
SCUTRZ2024G09.g	GS1_SS_20242_10796	SCUTRZ2024G09.g_SS	.	.	.	.	77.351		78.179	69.468	75.174			65.576	75.016				80.543		63.196												67.059	66.11		56.726		59.846					64.02	61.548	65.757	61.387
SCQGRZ3012F12.g	GS1_SS_16113_08866	SCQGRZ3012F12.g_SS	.	.	.	Bystin	67.363		77.389		71.18		66.81		67.04		70.381		69.152				61.238					63.44	66.86	68.285		57.023		77.036	69.595	64.063		60.61					72.018	68.56		69.459			62.753
SCSBFL1045H03.g	GS1_SS_20243_06994	SCSBFL1045H03.g_SS	Transport	Transporters	.	.					74.917				76.082		78.241					75.109	83.325	74.232	84.27	76.098	94.076	75.414	95.47	94.486	93.816	76.261	70.82	98.373	96.355	92.978	96.496	103.358	61.014				101.959	95.856	94.116	97.798		63.734	71.94
SCQGRZ3013C10.g	GS1_SS_16117_09307	SCQGRZ3013C10.g_SS	.	.	.	.	76.404		81.616	79.06	84.723		76.204	79.258	82.82		81.589	83.226	81.781		82.746	82.446	71.606	70.354	71.688	70.178	88.086	83.644	93.559	88.379	87.229	85.115	88.438	86.473	80.745	80.931	80.815	82.23	70.857	68.733	71.729	73.995	83.32	80.836	79.652	80.079	73.229	70.748	79.758
SCSBFL1045F02.g	GS1_SS_20240_06815	SCSBFL1045F02.g_SS	DNA metabolism	.	.	Peptide chain release factor 1 (RF-1)	124.312	117.832	74.175		127.801	122.86			122.922	110.413	67.082		103.376	110.88	66.159		72.35	71.956	75.063	74.129	84.636	83.512	82.496	84.129	82.503	79.896	80.93	81.894	77.791	80.038	86.73	80.066	86.922	113.497	103.017	112.076	78.375	85.521	87.666	78.992	123.184	95.812	94.77
SCVPRZ2043B09.g	GS1_SS_16123_01844	SCVPRZ2043B09.g_SS	.	.	.	Syntaxin-61
SCBFLR1083G10.g	GS1_SS_20241_11177	SCBFLR1083G10.g_SS	.	.	.	DEAD-box ATP-dependent RNA helicase 53	88.168		85.296	89.096	96.07		87.188	94.128	100.61		97.147	99.569	76.183	96.99	102.729	97.334	93.562	99.742	83.179	101.435	121.146	116.616	82.747	117.508	116.32	92.569	101.2	86.866	117.896	120.94	127.524	118.205	106.494	113.304	108.182	102.746	120.838	123.859	124.874	121.25	104.212	109.586	113.934
SCSGFL1081D11.g	GS1_SS_20217_07074	SCSGFL1081D11.g_SS	.	.	.	Zinc transporter 6, chloroplastic
SCSGFL1081C01.g	GS1_SS_20215_12139	SCSGFL1081C01.g_SS	.	.	.	Potassium channel SKOR
SCVPRT2073H03.g	GS1_SS_16102_08354	SCVPRT2073H03.g_SS	Others	InteraÃƒÆ’Ã‚Â§ÃƒÆ’Ã‚Â£o Ptn-ptn	.	Ankyrin repeat domain-containing protein 12
SCEPAM1024B10.g	GS1_SS_16103_01371	SCEPAM1024B10.g_SS	.	.	.	Uncharacterized protein At2g24330	106.642	110.921	121.495	123.014	108.38	112.072	124.084	114.469	108.406	123.355	114.374	125.484	121.166	111.372	124.341	117.463	109.714	110.624	116.251	117.142	123.7	130.615	128.697	128.795	127.736	134.376	134.354	127.543	112.064	125.644	128.152	117.67	107.393	105.127	105.499	107.048	126.671	131.466	132.296	129.851	112.277	107.755	111.772
SCEZHR1085B11.g	GS1_SS_16098_10280	SCEZHR1085B11.g_SS	RNA metabolism	.	.	Uncharacterized RNA-binding protein C23E6.01c	83.265		96.171	103.668	87.896		104.973	106.119	101.689		116.43	108.988	80.478	92.791	106.873	120.235	82.87	74.888	104.41	74.932	104.616	111.33	101.352	101.366	95.699	91.626	98.534	111.227	129.531	123.689	127.046	133.566	117.52	98.859	106.24	117.492	130.736	121.116	124.021	126.203	77.888	99.672	108.52
SCEZLR1009B04.g	GS1_SS_16100_21555	SCEZLR1009B04.g_SS	Others	CXC domain	Transcription Factor	Zinc finger proteins			73.072	71.601	68.584		68.909	69.378	74.479		76.774		71.662		77.594	76.81	63.166	63.43		73.165	79.444	86.656	88.014	79.716	86.846	86.888	83.158	82.599	85.804	81.703	85.652	90.524					85.978	79.276	85.574	83.074			58.561
SCVPRT2078C05.g	GS1_AS_20652_18512	SCVPRT2078C05.g_AS	.	.	Inositol	Inositol phosphatases											63.3								69.731		63.027	67.65	66.872	69.176		69.338	70.909	68.035	65.663	66.327		65.618	67.436	70.328		64.571	72.184	71.44	65.393	68.647	71.224	68.026	71.81
SCJFRZ2032A04.g	GS1_SS_16105_10614	SCJFRZ2032A04.g_SS	.	.	.	RecName:Salivary glue protein Sgs-3
SCEPAM1017F01.g	GS1_SS_20225_15521	SCEPAM1017F01.g_SS	Unknown	no matches	No matches		74.765		71.684		74.55		63.755	68.426	77.575	90.176	60.381	73.566	91.163		68.627	68.909					69.796	74.739	71.409	74.847	70.917	85.533	81.292	64.674		62.692		61.527	58.814	67.46	61.604	62.073	63.771	66.29	63.96	66.53		62.958	71.881
SCSBFL1044A08.g	GS1_AS_20649_16188	SCSBFL1044A08.g_AS	Unknown	.	No matches	.					70.86		72.386		72.878		64.829				69.95		65.47	71.524	66.438	68.795	71.1	65.26	68.183	71.109	71.143	64.567	69.391	68.04	89.348	84.228	86.466	89.633	82.908	85.193	81.986	88.178	81.527	84.773	88.643	79.77	93.323	79.754	86.59
SCAGLR2011D05.g	GS1_SS_16093_15477	SCAGLR2011D05.g_SS	.	.	Transcription Factor	Others	118.579	113.042	136.2	144.625	132.626	119.474	139.76	145.445	135.084	128.946	146.804	148.194	129.119	132.964	147.694	150.575	137.57	134.71	147.806	133.95	150.494	152.968	162.34	153.532	146.69	154.278	147.752	155.006	135.846	134.966	137.498	141.652	149.776	135.88	139.03	141.519	146.511	135.428	134.501	156.161	140.99	147.035	153.724
SCEQLB1066E07.g	GS1_SS_20227_07885	SCEQLB1066E07.g_SS	.	.	.	Protein CASP	74.404		77.415	83.53	79.13		77.593	83.767	76.99		86.884	85.445	73.928	83.384	89.79	87.822	78.832	84.954	81.239	74.99	99.84	105.732	111.902	104.743	99.388	111.691	107.42	103.322	93.023	88.162	93.614	98.318	86.56	87.155	82.404	81.223	94.784	89.897	87.594	95.542	87.964	82.5	88.088
SCCCRZ2004G03.g	GS1_SS_20230_01093	SCCCRZ2004G03.g_SS	.	.	.	RING finger and CHY zinc finger domain-containing protein 1
SCEQRT2027A01.g	GS1_SS_20234_05842	SCEQRT2027A01.g_SS	Transport	transporter	.	Probable metal-nicotianamine transporter YSL7
SCEQRT2093D09.g	GS1_SS_16096_14487	SCEQRT2093D09.g_SS	Others	uncharacterized	.	Replication protein A 70 kDa DNA-binding subunit
SCEZHR1088C08.g	GS1_SS_20218_14529	SCEZHR1088C08.g_SS	.	.	.	Uncharacterized protein At4g18490	76.328		95.474	93.974	81.913		90.05	95.326	84.326		96.804	97.981	81.011	85.13	98.508	98.789	95.133	95.91	92.314	91.766	105.282	104.22	102.061	105.983	105.278	104.672	100.415	100.794	119.758	122.648	119.748	120.224	90.202	93.019	89.932	89.723	121.788	119.738	125.302	123.618	95.776	93.492	97.02
SCCCLR2002H07.g	GS1_SS_16097_12898	SCCCLR2002H07.g_SS	.	.	.	Signal recognition particle 72 kDa protein
SCVPRZ2043F07.g	GS1_SS_20221_18404	SCVPRZ2043F07.g_SS	.	.	Nucleic acid metabolism	regulation of transcription, DNA-dependent	84.249	85.376	107.904	120.731	83.855		118.974	115.64	76.225		121.857	112.177	84.683		103.108	119.672	101.629	86.956	89.08	86.712	102.622	104.556	98.458	114.482	100.915	103.912	100.452	109.55	120.999	124.718	130.75	125.958	86.028	81.064	82.4	82.404	125.548	127.156	125.127	129.166	84.247	81.938	93.824
SCCCST1003D11.g	GS1_SS_16094_05066	SCCCST1003D11.g_SS	Unknown	.	.	.									71.54						63.072							58.579	61.382	63.824		58.823			63.887	61.91		60.257	58.379	65.466	61.787	59.564	61.496	60.75		61.222	73.606	62.488	66.512
SCQSFL3038C10.b	GS1_SS_20222_04802	SCQSFL3038C10.b_SS	.	.	.	Uncharacterized protein At3g49055	107.457	116.93	112.62	114.838	103.66	119.943	113.197	112.817	104.876	121.21	113.649	118.192	110.139	109.532	117.202	115.72	110.908	114.577	115.196	113.198	123.625	124.374	132.816	127.697	122.764	132.002	131.24	127.646	118.85	119.22	123.942	123.071	111.36	111.726	112.002	107.374	121.834	125.18	125.048	124.31	115.445	114.292	121.163
SCSBAM1087E12.g	GS1_AS_20632_04954	SCSBAM1087E12.g_AS	Unknown	Uncharacterized	.	RecName:Probable nuclear antigen			119.876	93.972			93.908	106.934			94.114	114.876			106.528	109.683					64.056	62.184		66.435		66.969				67.498		69.051	62.047			60.932	61.283	75.059		72.842		70.051	70.886
SCEPAM2015B08.g	GS1_SS_16095_13317	SCEPAM2015B08.g_SS	.	.	.	Protein DGCR14
SCEPRZ1011A12.g	GS1_SS_20223_19178	SCEPRZ1011A12.g_SS	Signal Transduction	quinase	Protein kinase	undefined			77.485	81.924	68.481		86.55	77.742	77.438	89.421	79.257	85.942	86.612		82.85	83.96	91.479	94.845	99.359	88.82	84.602	91.2	116.58	93.253	104.06	101.624	93.493	114.682	78.499	77.622	77.46	84.237	74.185	70.726	57.516	67.456	81.824	79.486	72.792	81.026	97.804		63.456
SCAGFL1090D09.g	GS1_SS_20267_19096	SCAGFL1090D09.g_SS	Others	.	Unknown protein	RecName:Vegetative cell wall protein gp1
SCAGLR1021D04.g	GS1_SS_20275_00516	SCAGLR1021D04.g_SS	Signal Transduction	.	.	Probable protein phosphatase 1B-like	98.882	98.782	106.59	102.376	97.445	108.121	103.954	103.917	95.376	106.985	111.308	101.234	98.344	97.31	98.522	111.239	107.633	107.544	109.219	107.701	120.665	118.282	123.911	118.36	123.325	117.957	115.076	130.974	132.649	124.218	128.427	137.968	106.748	102.598	99.246	102.519	128.744	126.72	123.681	127.378	104.654	101.692	104.628
SCJFST1015D08.g	GS1_SS_20271_16487	SCJFST1015D08.g_SS	.	.	Protein kinase	putative RLCK	95.436	91.096	105.792	110.224	99.498	100.622	110.39	107.78	100.019	102.836	107.999	112.256	104.167	100.654	111.221	109.84	110.558	113.15	114.806	107.728	122.356	127.824	139.628	128.466	123.986	131.694	133.183	131.186	134.014	125.544	126.731	135.726	124.09	125.065	120.851	126.018	131.769	124.728	122.175	133.26	131.589	120.106	120.982
SCRFFL1027A07.g	GS1_SS_20270_00554	SCRFFL1027A07.g_SS	Unknown	no matches	.
SCSFSB1097D02.g	GS1_SS_20268_11897	SCSFSB1097D02.g_SS	.	.	.	Synaptonemal complex protein 1
SCEPLR1030G10.g	GS1_AS_20537_15621	SCEPLR1030G10.g_AS	Pathogen Resistance	kinase/phosphatase	Receptors	receptor Ser/Thr kinase	70.886																																						62.442	62.109
SCCCLB1024A08.g	GS1_AS_20543_01181	SCCCLB1024A08.g_AS	Unknown	.	.	.	92.451	92.14	88.231	79.924	91.852	95.145	81.169	75.918	93.865	94.078	74.261	86.057	91.303	87.955	81.646	80.346	91.934	92.405	96.998	95.396	96.79	96.647	96.87	92.641	94.447	99.007	104.045	93.758	93.55	90.508	95.364	92.275	101.13	111.63	103.058	112.11	91.551	94.743	100.413	93.383	130.167	108.952	104.348
SCSFSB1101D11.g	GS1_AS_20544_07544	SCSFSB1101D11.g_AS	.	.	.	.																																55.727	57.749				63.917	61.056	65.625
SCCCCL4013B11.g	GS1_SS_16163_06989	SCCCCL4013B11.g_SS	.	.	.	.	70.276		85.947	99.748	77.046		95.593	89.082	84.416		93.962	104.636	76.247		106.786	95.138	74.97	77.361	75.749	72.34	94.747	118.269	102.278	99.344	88.892	111.656	118.766	91.324	84.483	87.81	89.619	90.02	67.647	77.798	65.711	62.576	101.231	101.894	104.775	100.475	69.199	81.032	87.625
SCSFRT2068G08.g	GS1_SS_16165_10859	SCSFRT2068G08.g_SS	.	.	.	.	79.084		100.223	116.797	84.607	90.818	117.349	103.577	89.612	85.468	103.337	123.804	79.968	87.028	121.834	113.238	98.092	99.136	107.916	94.774	110.705	108.452	128.522	110.477	113.459	110.742	104.93	109.856	92.329	100.498	107.688	97.318	103.263	94.543	91.64	96.441	108.871	115.954	119.278	111.978	129.639	106.148	110.282
SCJFRZ2010A05.g	GS1_SS_16154_21454	SCJFRZ2010A05.g_SS	.	.	Transcription Factor	Homeobox	84.446		96.51	99.947	94.464		102.736	104.812	86.106	87.037	104.17	110.854	89.647	90.799	106.27	108.6	103.803	94.902	107.083	101.582	109.882	106.272	118.671	113.109	109.228	113.962	109.439	126.028	139.232	132.756	135.858	143.753	102.464	85.989	94.371	95.662	138.162	138.584	132.658	138.556	98.368	100.73	106.136
SCCCLR1077E07.g	GS1_SS_20280_03011	SCCCLR1077E07.g_SS	.	.	.	Carotenoid isomerase, chloroplastic
SCQSRZ3038C02.g	GS1_SS_16157_11191	SCQSRZ3038C02.g_SS	.	.	.	Transmembrane protein 87B
SCQGRT1040E09.g	GS1_SS_20281_12127	SCQGRT1040E09.g_SS	Others	uncharacterized	.	Putative tropinone reductase homolog At1g07440	133.154	121.856	122.89	103.693	139.851	133.263	108.11	111.825	148.666	138.953	123.433	114.691	138.626	146.02	122.263	111.136	123.71	121.627	132.117	129.651	136.871	126.926	147.192	140.07	147.349	137.714	132.619	134.212					129.834	128.51	120.252	126.45					140.291	127.894	136.592
SCAGLR2011G05.g	GS1_SS_16159_10935	SCAGLR2011G05.g_SS	.	.	.	AP2-like ethylene-responsive transcription factor AIL6
SCRFFL1027F06.g	GS1_SS_20278_03530	SCRFFL1027F06.g_SS	.	.	.	RecName:Mediator-associated protein 2	123.913	128.286	94.443	92.087	129.607	134.184	95.786	93.45	124.318	121.952	100.556	100.832	111.576	115.926	99.234	98.444	96.513	101.978	109.562	103.558	111.239	102.286	98.588	110.427	114.248	100.334	96.082	105.434	126.451	126.516	130.114	130.404	117.083	122.494	124.182	125.72	126.973	132.839	129.611	128.964	129.65	113.926	119.785
SCEQRZ3023E10.g	GS1_SS_16160_13129	SCEQRZ3023E10.g_SS	Unknown	.	.	RecName:Putative protein TPRXL	127.779	124.949	133.484	142.913	134.07	112.058	142.848	134.634	134.892	125.63	131.978	148.696	135.105	124.976	144.818	135.472	147.559	142.351	153.835	154.761	146.488	161.495	169.046	157.232	161.127	155.944	153.921	162.928	89.829	104.918	112.675	98.232	130.574	137.903	138.74	121.618	106.817	99.071	110.754	106.047	143.281	140.977	145.357
SCVPLB1018A06.g	GS1_SS_20279_12347	SCVPLB1018A06.g_SS	.	.	.	Hydroxymethylglutaryl-CoA synthase
SCVPCL6040G06.g	GS1_SS_16149_14164	SCVPCL6040G06.g_SS	.	.	.	Anoctamin-10
SCCCRZ1001H01.g	GS1_AS_20525_05568	SCCCRZ1001H01.g_AS	.	.	.	Spastin	66.161		66.119		68.349															69.968		63.529	65.41	62.056		68.08	65.853		83.545	82.529	70.078	73.529	64.035	66.665	64.267	62.678	75.662	79.006	70.854	72.331		64.476	68.648
SCAGST3137C05.g	GS1_SS_16150_08060	SCAGST3137C05.g_SS	.	.	.	RecName:Probable glucuronosyltransferase Os01g0675500			69.649	82.48			78.558	78.744			80.438	83.878	68.771		81.858	79.903	71.891	63.718			86.201	85.027	82.119	99.981	82.52	81.344	81.269	80.805	64.588	71.869	75.151	71.81	60.995		56.914		79.27	71.663	80.181	85.799		63.888	69.365
SCCCCL4007E12.g	GS1_SS_16151_20809	SCCCCL4007E12.g_SS	Carbohydrate metabolism	Nucleotide sugar synthesis, conversion and transport	Cell wall	UDP-D-glucuronate decarboxylase	108.858	112.884	130.792	133.229	116.978	112.036	131.762	135.569	118.256	129.506	146.023	136.11	131.198	115.986	139.898	140.978	126.926	122.5	129.023	126.414	140.944	142.786	151.432	139.76	141.35	146.312	147.962	144.049	123.206	125.558	136.166	127.126	131.217	127.878	126.815	123.184	125.063	135.066	134.565	126.253	122.638	132.196	135.918
SCEPAM1021B02.g	GS1_SS_20282_12750	SCEPAM1021B02.g_SS	Unknown	Coenzyme	.	Probable exosome complex exonuclease 1			92.167	94.648			103.718	108.364			109.763				80.514	114.367		68.994		74.32	73.173	79.506	73.886	91.896	76.632	76.099	77.729	82.675	148.079	94.656	92.383	151.374	76.677	90.061	81.314	72.342	148.891	92.25	89.514	148.828	97.626	80.478	85.418
SCSFSB1099F03.g	GS1_AS_20532_02044	SCSFSB1099F03.g_AS	Cell wall metabolism	Polysaccharide biosynthesis	Cell wall	1,3-beta-glucan synthase (putative callose synthase)												76.162			67.064
SCQSFL1129G11.g	GS1_SS_16152_14518	SCQSFL1129G11.g_SS	.	.	.	.	91.64	95.126	102.425	108.074	98.635	97.602	107.726	107.946	99.438	102.459	112.692	108.742	99.184	97.052	110.78	109.857	113.567	117.522	102.374	104.284	131.52	133.044	133.022	133.26	132.078	133.754	133.708	128.458	123.185	122.884	128.909	124.965	115.913	113.758	112.174	111.339	125.918	125.765	123.876	127.911	114.792	111.877	117.722
SCCCLR1C03A10.g	GS1_SS_20252_11881	SCCCLR1C03A10.g_SS	Cytoskeleton and vesicle trafficking	others	.	RecName:Vesicle-associated protein 4-2
SCRUFL1018A08.g	GS1_SS_20250_16409	SCRUFL1018A08.g_SS	.	.	No matches	.	88.824	90.871	73.89		84.652	94.316	65.161	71.83	86.39		89.409		72.933	91.879		86.831	96.695	92.131	90.096	86.26	109.75	91.678	106.482	106.244	107.03	90.172	84.099	111.301	115.01	113.554	114.378	120.154	81.205	72.224	76.18	79.15	116.692	115.156	111.116	114.642	81.16	82.232	90.013
SCAGLR1021G09.g	GS1_SS_20254_21749	SCAGLR1021G09.g_SS	.	.	Cell cycle	RecName:Phosphatidylinositol glycan anchor biosynthesis class U protein
SCRUFL1018C07.g	GS1_SS_20253_14195	SCRUFL1018C07.g_SS	.	.	.	Probable 1-acyl-sn-glycerol-3-phosphate acyltransferase 5
SCEQSB1015H09.g	GS1_AS_20575_03785	SCEQSB1015H09.g_AS	.	.	.	Putative phospholipid-transporting ATPase 9 (Aminophospholipid flippase 9)			68.661	68.911																										59.897		54.872					62.192	61.306					59.491
SCCCFL5096D07.g	GS1_AS_20573_06068	SCCCFL5096D07.g_AS	RNA metabolism	transcription factor	.	Transcription factor PCF5	77.249		83.15	70.469	78.11		82.738	75.922	76.409		79.163	85.27	83.772		80.066	72.349	67.706	66.332	69.718	72.229	68.36	71.252	76.952	75.242	70.678	71.762	74.424	70.62	72.266	72.24	69.085	66.188	71.534	71.024	75.422	73.18	66.477	71.844	69.862	65.506	76.214	70.284	81.058
SCRFLB1056D11.g	GS1_AS_20574_19776	SCRFLB1056D11.g_AS	.	.	Protein kinase	putative RLCK
SCQGST1032C04.g	GS1_SS_16147_03429	SCQGST1032C04.g_SS	Unknown	uncharacterized	.	RecName:Sigma factor binding protein 1, chloroplastic
SCEQAM1042F03.g	GS1_SS_16145_00041	SCEQAM1042F03.g_SS	.	.	.	.	74.968	87.522	76.636	81.09	76.528	95.075	76.536	76.302	75.946		84.416	80.19	67.422	80.197	83.295	81.538	60.327	61.63			72.889	76	68.994	68.224		65.454	68.087	72.584	81.399	84.776	92.152	86.805	63.898	67.946	61.66	60.256	99.744	104.297	99.468	100.54	73.406	80.423	84.124
SCSFFL4082E10.g	GS1_SS_16146_13026	SCSFFL4082E10.g_SS	Unknown	uncharacterized	.	RecName:Ninja-family protein 4	94.707	121.426	104.775	133.915	131.21	95.661	129.736	99.533	92.56	116.492	98.468	125.146	118.822	97.577	123.13	104.064	111.4	109.763	107.108	114.768	105.048	145.873	135.706	137.482	117.099	125.812	129.206	121.041	117.655	121.212	124.638	121.232	92.792	101.213	110.514	93.944	135.806	131.322	128.644	140.368	118.922	114.519	125.534
SCSGAM1094D05.g	GS1_SS_16141_17170	SCSGAM1094D05.g_SS	Cell wall metabolism	Phenylpropanoid biosynthesis	Cell wall	phenylalanine ammonia-lyaseÃ¯Â¿Â½(PAL)	77.575		125.546	130.46	89.856		129.432	126.717	78.57	98.454	129.23	134.611	97.186	102.305	124.04	138.296	109.764	106.392	114.738	99.278	133.448	113.312	115.554	143.809	119.038	109.522	92.388	108.07	75.612	90.055	99.686	78.099	113.918		79.296	90.65	138.011	93.202	100.09	151.629	131.509	100.09	110.482
SCUTAM2086B11.g	GS1_SS_20255_03133	SCUTAM2086B11.g_SS	Others	uncharacterized	.	Protein GOS9 Protein GOS9	79.58		95.819	88.581	88.848		102.75	101.722	79.77		100.626	84.07	80.584		76.065	91.782	110.689	88.438	117.488	93.805	92.078	93.954	100.304	108.238	106.208	84.308	89.364	126.214	143.602	138.758	132.436	144.258	71.282	89.335	83.134	75.516	143.645	134.415	129.184	143.486	109.66	83.194	88.239
SCSGHR1072E12.g	GS1_AS_20554_02816	SCSGHR1072E12.g_AS	Lipid metabolism	hydrolase	.	Abhydrolase domain-containing protein 6-A											61.195																														96.61	103.462
SCQGRT1040E11.g	GS1_SS_16143_11343	SCQGRT1040E11.g_SS	Others	uncharacterized	.	Uncharacterized membrane protein C2G11.09	88.387		124.269	151.63	100.194		142.722	128.351	108.608	91.006	134.879	148.08	86.174	102.671	133.825	135.917	117.399	116.634	120.736	118.8	144.74	138.868	148.966	147.832	134.52	136.801	124.519	139.071	123.822	128.244	136.82	130.996	128.88	122.168	114.854	119.27	132.776	131.984	135.758	132.062	109.332	110.946	125.08
SCRUFL1018F04.g	GS1_SS_20256_07812	SCRUFL1018F04.g_SS	Unknown	hydrolase	.	Uncharacterized hydrolase HI0588				70.466	72.041			71.478	67.576	88.904	78.753		87.779		61.614	79.39	83.308	85.354	78.522	80.52	94.407	96.736	123.028	94	92.644	106.749	107.412	93.823	72.902	61.379		79.694	61.169	71.766	68.531		79.527	56.615		77.811	72.86	73.202	77.456
SCAGLR1064D05.g	GS1_SS_16138_09286	SCAGLR1064D05.g_SS	.	.	.	Protein CARP
SCCCLR1001A03.g	GS1_SS_20259_21669	SCCCLR1001A03.g_SS	Signal Transduction	Internal signal transduction	Cell wall	LRR receptor-like serine/threonine-protein kinase ERECTA																	77.804		66.25		73.679	64.062		81.48	79.126			94.494	152.288	145.551	147.388	153.614					150.074	144.948	142.682	150.143		65.023	62.82
SCRURT2008B10.g	GS1_SS_16139_05286	SCRURT2008B10.g_SS	.	.	.	BEACH domain-containing protein lvsA
SCQSRZ3037F10.g	GS1_SS_16136_04714	SCQSRZ3037F10.g_SS	.	.	.	Transcription factor TGA3
SCVPCL6046G08.g	GS1_SS_20261_12675	SCVPCL6046G08.g_SS	.	.	.	Proteasome-associated protein ECM29 homolog
SCSFSB1105B01.g	GS1_AS_20572_02585	SCSFSB1105B01.g_AS	Redox Metabolism	.	.	peroxidase																					96.301	75.356																55.176
SCEQLB1065H10.g	GS1_SS_16137_13855	SCEQLB1065H10.g_SS	.	.	Receptors	Histidine kinase receptor	92.743	99.726	103.337	98.1	95.368	102.979	99.45	109.015	90.38		107.596	110.951	65.381	93.637	105.802	110.12	112.718	115.079	113.73	106.724	118.555	125.214	122.758	126.786	127.188	109.486	110.534	132.42	131.392	133.444	135.475	132.972	113.807	122.893	116.388	113.41	135.588	131.47	135.464	136.111	135.424	120.234	121.024
SCBFRZ2047H06.g	GS1_SS_20264_07914	SCBFRZ2047H06.g_SS	.	.	.	.	117.318	113.772	115.064	106.824	113.658	125.084	107.025	100.423	117.581	114.096	109.57	109.35	107.206	115.775	104.607	107.234	112.625	107.338	113.407	116.253	116.716	113.613	120.054	116.539	120.921	110.39	104.772	121.488	122.411	122.15	121.44	125.303	103.152	106.51	101.042	101.336	118.056	120.572	121.419	115.961	109.283	104.122	104.756
SCRLRZ3040D04.g	GS1_SS_16132_03480	SCRLRZ3040D04.g_SS	.	.	.	Scarecrow-like protein 9
SCRFFL1029C05.g	GS1_SS_20368_12863	SCRFFL1029C05.g_SS	Unknown	.	.	.	90.743	91.647	95.513	92.304	92.752	98.444	88.936	96.908	99.074	90.878	102.278	94.034	82.664	100.618	97.258	104.304	100.323	103.202	101.287	104.468	115.832	110.454	106.353	105.318	113.487	109.667	102.411	109.562	125.248	124.776	132.388	130.62	103.316	101.496	102.007	104.676	128.644	139.438	135.024	129.057	98.22	108.886	112.567
SCACST3157E04.g	GS1_SS_20367_16549	SCACST3157E04.g_SS	.	.	Transcription Factor	CCAAT	73.378		92.369	89.518	85.381		85.657	90.158	96.151		97.992	92.51	87.619	86.343	97.695	95.779	88.704	83.477	85.732	84.122	96.41	96.474	107.316	98.53	100.474	95.836	97.207	99.546	102.605	105.819	109.166	104.957	75.138	69.406	65.57	65.73	101.954	112.646	112.812	101.455		73.264	77.881
SCMCST1053C09.g	GS1_SS_20365_15854	SCMCST1053C09.g_SS	.	.	Hormone related	Giberellin				76.949	68.039		69.317	75.619	71.734		82.099				78.616	79.628	71.8	80.301	74.368	72.969	102.466	104.352	104.282	101.692	95.77	103.159	99.06	95.995	102.463	100.208	99.984	107.384	83.38	80.32	75.703	76.524	100.947	102.634	101.74	100.16	76.481	83.089	88.031
SCCCFL1003G04.g	GS1_SS_20374_11422	SCCCFL1003G04.g_SS	.	.	.	50S ribosomal protein L23	121.493	118.505	127.108	115.083	127.839	116.108	118.007	116.634	125.542	122.934	124.13	127.586	126.646	121.284	122.296	119.232	97.516	99.134	98.34	105.925	121.09	116.466	107.348	121.393	121.198	110.921	112.768	104.438	122.804	125.868	119.536	120.014	114.816	115.225	118.535	113.99	122.79	127.134	119.426	117.525	106.923	116.142	121.86
SCRFFL1029F07.g	GS1_SS_20371_01046	SCRFFL1029F07.g_SS	.	.	.	RecName:Pumilio homolog 23
SCCCLR1067F03.g	GS1_SS_20370_04337	SCCCLR1067F03.g_SS	.	.	.	Cytokinin dehydrogenase 11 OS=Oryza sativa subsp. japonica GN=CKX11 PE=2 SV=1																													71.64	69.762	68.624	78.275					74.937	76.71	82.352	80.489
SCEQLR1094A11.g	GS1_SS_20369_09077	SCEQLR1094A11.g_SS	.	.	.	DDB1- and CUL4-associated factor homolog 1 OS=Arabidopsis thaliana GN=DCAF1 PE=1 SV=2	79.528	85.083	87.828	71	81.92	92.08	77.339	73.634	87.909	93.28	75.876		83.513		80.188	67.653	78.235	87.066	81.597	79.089	88.617	89.456	109.325	88.672	80.191	97.195	99.184	90.802	88.08	76.863	77.829	85.434	93.834	92.56	92.56	93.952	83.216	76.396	77.501	78.666	93.785	80.254	88.932
SCVPHR1090G05.g	GS1_SS_20382_02928	SCVPHR1090G05.g_SS	Cytoskeleton and vesicle trafficking	others	.	Protein CHUP1, chloroplastic OS=Arabidopsis thaliana GN=CHUP1 PE=1 SV=1	86.674			69.343	79.31	102.369	68.184	74.769	97.18	105.247	90.372	77.042	102.906	91.365	70.581	92.57	102.308	99.246	116.762	103.554	91.46	85.736	99.628	95.029	108.68	96.376	104.342	117.378	129.498	113.517	116.181	134.594	82.974	101.904	85.754	80.164	133.272	111.336	107.517	137.294	124.251	93.81	94.663
SCSGFL1084C05.g	GS1_SS_20377_04637	SCSGFL1084C05.g_SS	.	.	.	Mitochondrial inner membrane protein OXA1-like
SCCCLR1076B03.g	GS1_SS_20375_11506	SCCCLR1076B03.g_SS	Transposable element-related	.	.	Putative nuclease HARBI1
SCSGHR1069H09.g	GS1_SS_20384_08724	SCSGHR1069H09.g_SS	.	.	.	RecName:Tetratricopeptide repeat protein 7A
SCSGFL1084G01.g	GS1_SS_20383_12456	SCSGFL1084G01.g_SS	.	.	.	Chlorophyll a-b binding protein E, chloroplastic
SCSGFL1075A12.g	GS1_SS_20387_17780	SCSGFL1075A12.g_SS	.	.	Protein metabolism	Alanyl-tRNA synthetase (EC 6.1.1.7) (Alanine-tRNA ligase) (AlaRS)	120.56	114.63	70.427	68.613	118.414	134.238		69.77	115.191	90.69	75.155		87.814	116.912	78.172	74.693	117.793	117.969	119.796	113.752	127.514	121.188	123.564	124.404	129.479	111.042	107.531	125.865	97.99	99.085	108.96	102.686	130.09	133.922	125.346	130.162	104.863	101.801	112.218	103.671	143.293	128.91	131.48
SCSFAD1108E06.g	GS1_SS_20385_04425	SCSFAD1108E06.g_SS	.	.	.	.			70.526		71.253				70.295		67.34		67.258		59.512		63.028	63.812	66.37		71.113	75.528	80.917	65.835	69.36	71.051	70.932	79.816	82.546	81.446	82.183	88.625	69.078	66.673	69.237	61.27	79.892	77.058	84.311	80.205		77.167	76.744
SCSGFL1075D05.g	GS1_SS_20392_09558	SCSGFL1075D05.g_SS	.	.	.	.				69.717			64.696	70.883	73.24		74.996				74.717	74.258	65.876	62.138			92.619	87.244	81.208	91.099	86.764	78.514	74.94	80.029	93.288	87.97	92.697	98.248	79.062	70.88	68.08	71.237	93.932	89.793	94.604	93.528		77.416	84.076
SCACCL6006D10.g	GS1_SS_20391_11590	SCACCL6006D10.g_SS	.	.	.	RecName:Probable nuclear antigen	79.539		95.282	77.457	82.547		83.964	81.582	83.381		87.681	81.734	64.998	84.97	85.111	87.578	73.426	64.229	66.53	72.492	90.373	76.964	72.395	77.794	84.784			79.92	114.282	107.093	113.387	115.874	90.531	85.992	93.42	86.224	112.316	113.585	113.57	109.957		91.93	99.856
SCEZLB1006A05.g	GS1_SS_20399_19377	SCEZLB1006A05.g_SS	.	.	Nucleic acid metabolism	regulation of transcription, DNA-dependent	100.195	90.135	116.652	121.16	111.924	91.406	120.414	123.102	118.224	108.321	123.832	132.142	117.251	108.578	134.066	128.267	128.685	128.766	130.104	127.908	149.617	142.183	144.097	144.449	147.867	137.399	144.85	138.647	126.619	129.933	135.447	127.418	125.39	120.118	123.239	116.296	132.267	133.124	137.229	132.15	135.029	127.35	136.714
SCCCLR1C04F06.g	GS1_SS_20396_16135	SCCCLR1C04F06.g_SS	.	.	Lipid, fatty-acid and isoprenoid metabolism	Mevalonate disphosphate decarboxylase	103.184	104.306	114.9	117.966	113.578	103.11	119.585	125.296	115.626	102.262	129.972	117.043	104.703	114.532	117.376	129.292	125.232	120.379	129.62	125.926	135.294	138.381	132.247	138.279	135.924	123.868	123.776	138.648	143.584	135.074	133.576	147.792	126.537	122.467	117.702	119.785	143.35	137.608	129.454	142.354	120.133	125.844	131.046
SCEQRT1028F08.g	GS1_SS_20401_12360	SCEQRT1028F08.g_SS	.	.	.	.	70.304		77.776	77.902	76.905		75.792	76.304	75.941		73.586	80.709	78.578		80.011	74.556	66.072	64.319		73.515	84.951	87.472	86.023	83.685	82.068	82.679	84.546	76.98	91.541	98.972	104.864	95.203	80.934	79.061	78.11	76.31	96.794	102.868	111.774	98.026	73.657	77.841	88.182
SCSBFL1039A06.g	GS1_SS_20400_15990	SCSBFL1039A06.g_SS	.	.	Nucleic acid metabolism	regulation of transcription, DNA-dependent	96.249	98.796	88.142	86.59	97.563	105.298	87.138	88.639	99.173	92.648	99.585	88.354	88.895	102.152	91.579	95.813	105.703	108.248	104.692	104.473	126.411	118.287	116.124	123.858	122.191	115.62	113.06	119.246	117.332	112.886	115.57	121.539	113.86	109.647	103.701	114.094	121.551	118.362	116.446	121.438	108.758	109.123	114.812
SCJFFL1C05F09.b	GS1_SS_20421_10365	SCJFFL1C05F09.b_SS	RNA metabolism	ribosomal protein	.	40S ribosomal protein S3-3	100.282	99.24	115.962	108.725	110.59	99.322	112.339	112.055	113.804	100.754	122.326	112	106.986	108.421	115.978	116.322	104.472	103.037	100.254	106.438	124.23	112.412	107.959	122.138	129.404	109.683	109.596	107.283					59.176			69.213							67.689
SCMCCL6054D04.g	GS1_SS_20417_10887	SCMCCL6054D04.g_SS	Oxidative phosphorylation	protein-protein interaction	.	Uncharacterized protein At2g39795, mitochondrial precursor	97.895	102.836	106.686	107.852	109.536	90.146	111.018	118.224	109.154		123.8	117.256	99.436	102.465	119.266	119.836	91.047	94.689	79.474	97.237	132.703	113.488	73.668	121	114.546	95.095	99.084	86.014	136.035	123.024	128.906	137.574	124.274	121.842	124.452	121.902	129.823	130.041	125.892	130.69	88.636	125.689	127.771
SCEZLR1031A11.g	GS1_SS_20416_06620	SCEZLR1031A11.g_SS	Lipid metabolism	transferase	.	Acetyl-CoA acetyltransferase, cytosolic 1
SCAGFL1093E07.g	GS1_SS_20411_07583	SCAGFL1093E07.g_SS	.	.	.	.	93.38	88.005	83.77	72.552	77.79		73.306	73.692	91.946	97.262	69.818		95.151	84.276	68.512	69.411	69.456	68.23	67.898	67.903	81.874	82.95	84.62	76.186	81.976	86.035	88.016	77.377	75.445	77.029	84.293	73.218	70.233	73.898	69.386	70.058	80.393	92.104	94.578	78.706	77.532	70.528	79.742
SCSBFL1039H01.g	GS1_SS_20405_02694	SCSBFL1039H01.g_SS	.	.	.	Acyl-[acyl-carrier-protein] desaturase, chloroplastic
SCSBFL1039F09.g	GS1_SS_20404_02424	SCSBFL1039F09.g_SS	.	.	.	.	91.396	90.267	94.16	95.614	92.348	97.681	95.472	94.189	96.578		100.485	88.554	70.57	95.149	89.939	99.666	84.666	78.842	95.786	89.032	108.336	84.883	82.625	92.568	95.4	72.12	69.178	97.992	130.825	123.323	121.488	132.568	118.16	93.396	104.421	114.385	125.174	123.937	122.735	126.127	80.216	106.954	115.266
SCSGFL1076F03.b	GS1_SS_20423_13188	SCSGFL1076F03.b_SS	.	.	.	.											60.27				61.32															61.171		58.22						58.091
SCSBFL1039F08.g	GS1_SS_20403_19091	SCSBFL1039F08.g_SS	Others	.	Transcription Factor	NAM (no apical meristem)				80.025			71.556		63.538				86.852		76.165						65.629	125.016	129.808	83.988	81.839	121.692	122.966	70.702		85.779	90.973	52.681					70.29	84.219	103.385	72.092		66.743	70.677
SCJLLR1103A10.g	GS1_SS_20438_20605	SCJLLR1103A10.g_SS	Carbohydrate metabolism	protein-protein interaction	Carbohydrate metabolism	Putative 32.7 kDa jasmonate-induced protein													69.859				127.568	55.623	93.38		76.076			126.906	97.849			66.266									62.432	60.044					55.611
SCAGFL1085A08.g	GS1_SS_20437_08999	SCAGFL1085A08.g_SS	.	.	.	.				69.8							72.418	75.988			73.827	67.578	62.271	63.7			82.648	81.834	67.296	73.01	73.7	77.084	70.208	72.716	95.155	94.003	99.154	99.568	70.296	61.21	66.533	62.687	97.4	99.137	99.353	94.596	80.951	71.926	78.169
SCRLAD1136F11.g	GS1_SS_20443_16482	SCRLAD1136F11.g_SS	Unknown	no matches	No matches																																												55.676
SCQGAM2107E04.g	GS1_SS_20440_12464	SCQGAM2107E04.g_SS	.	.	.	ADP-ribosylation factor GTPase-activating protein AGD3
SCAGLR1021F02.g	GS1_SS_20432_08284	SCAGLR1021F02.g_SS	Signal Transduction	.	.	SAC domain-containing protein 3
SCSGAD1006B11.g	GS1_SS_20429_09669	SCSGAD1006B11.g_SS	.	.	.	.	83.365	87.926	101.278	96.757	89.043	92.812	99.409	98.468	86.933	93.595	107.412	96.858	85.441	92.584	97.212	106.006	91.384	93.296	89.204	90.912	113.485	107.967	100.276	109.242	109.452	102.156	102.813	107.25	120.859	116.731	122.157	124.594	100.146	104.288	104.836	100.488	124.448	125.065	120.652	122.731	88.848	100.753	102.84
SCRLFL3004G12.b	GS1_SS_20434_12018	SCRLFL3004G12.b_SS	Others	uncharacterized	.	Kelch-like protein 17
SCBGFL4055H04.g	GS1_SS_20433_17821	SCBGFL4055H04.g_SS	Unknown	uncharacterized	No matches	.			78.903	86.08	71.48		85.692	90.764	73.691		93.13	86.513	71.195		89.502	95.493													130.606	106.5	107.066	135.336					129.674	110.832	105.565	130.37
SCCCLB1004G10.g	GS1_SS_20427_13157	SCCCLB1004G10.g_SS	.	.	.	Probable RING-H2 finger protein ATL5G	70.505		89.76	89.133	76.736		87.98	89.46	75.616	92.322	97.352	87.685	91.284		92.757	92.175	75.928	79.426	78.757	74.13	98.498	100.536	105.026	90.228	93.063	114.748	103.104	89.496	111.215	106.35	115.426	116.914	87.174	84.339	86.46	85.234	111.2	109.694	109.401	112.041	71.526	87.078	93.938
SCJFST1015D08.g	GS1_AS_20271_16486	SCJFST1015D08.g_AS	.	.	Protein kinase	putative RLCK	72.061		74.379	69.49	71.957		69.692		68.126		70.088	78.325	76.919		78.863	72.295	61.547	62.509	69.127	67.98	69.804	73.359	85.43	79.939	69.492	87.356	87.163	71.971	66.588	59.531		64.172	67.645	70.708	69.26	72.968	66.035	61.34		62.517	82.671	75.342	73.45
SCAGLR1021D04.g	GS1_AS_20275_00515	SCAGLR1021D04.g_AS	Signal Transduction	.	.	Probable protein phosphatase 1B-like				69.83				77.796			69.52	82.38			83.196	75.026		58.622				69.566	64.567	62.144		63.996						61.396
SCRFFL1027F06.g	GS1_AS_20278_03529	SCRFFL1027F06.g_AS	.	.	.	RecName:Mediator-associated protein 2									72.529									67.635			76.438	74.311		63.461	76.685	63.524	79.202	71.568					60.285	69.663	64.31	69.795						72.981	72.542
SCSGFL1082D07.g	GS1_AS_20283_07982	SCSGFL1082D07.g_AS	Cell cycle	uncharacterized	.	Cell division cycle-associated protein 7			66.912		68.881				73.681		64.794		70.815		67.186			62.025			62.002	63.156	68.234	71.104		68.141	66.088	66.638	79.102	76.84	67.565	71.14	69.087	75.086	73.942	73.67	75.03	77.521	65.474	69.394	70.694	68.788	82.25
SCBFRZ3009D07.g	GS1_AS_20300_05287	SCBFRZ3009D07.g_AS	.	.	.	RecName:Uncharacterized protein DDB_G0271670
SCMCRZ3065C01.g	GS1_SS_16047_15754	SCMCRZ3065C01.g_SS	.	.	Development	pattern formation protein					77.449																	59.596	64.942							61.278		64.83					67.014	64.97	76.58	63.768
SCMCRZ3065D06.g	GS1_SS_16049_07793	SCMCRZ3065D06.g_SS	.	.	.	Erlin-2
SCMCRZ3065A07.g	GS1_SS_16042_10466	SCMCRZ3065A07.g_SS	.	.	.	.															63.635			58.827			69.763	72.202	75.904	71.014	69.435			77.955	68.888	71.39	71.652	70.516					73.443	63.441	73.746	61.28
SCMCRZ3065A12.g	GS1_SS_16044_02866	SCMCRZ3065A12.g_SS	Cell wall metabolism	cell wall differentiation	Cell wall	Fucosyltransferase			92.471	102.064	69.242		102.326	97.042	69.773		96.064	113.178	72.656		112.107	107.286	94.75	92.329	109.612	97.301	118.779	115.184	113.928	138.514	120.074	111.965	106.994	111.416	67.145	62.981	65.956	73.736	116.578	85.006	100.962	94.244	81.151	56.406	62.965	96.18	111.827	96.431	114.836
SCCCRZ2C04B01.g	GS1_SS_16045_20726	SCCCRZ2C04B01.g_SS	.	.	Transcription Factor	HSF (heat shock factor)	72.196		86.898	85.498	83.71	90.49	81.542	85.408	79.186	91.306	87.965	93.169	83.887	83.968	96.476	87.961	82.438	89.157	87.63	87.546	100.777	108.819	110.588	96.222	101.966	111.685	111.973	97.63	68.732	83.397	89.794	75.213	87.048	93.538	85.29	89.604	83.196	94.097	91.12	85.776	89.636	92.442	92.826
SCMCRZ3065B07.g	GS1_SS_16046_18360	SCMCRZ3065B07.g_SS	.	.	Carbohydrate metabolism	Putative xylulose kinase							65.129	71.286	69.78		76.327	74.208			66.576	74.465	61.37	59.125	68.968		86.764	74.383	67.58	71.596	72.358			77.14	102.16	94.822	94.844	104.439	86.184	82.952	90.536	83.714	98.224	101.854	98.05	96.638		95.812	97.796
SCCCLB1021E12.g	GS1_SS_16038_21347	SCCCLB1021E12.g_SS	Phorphyrin and chlorophyll metabolism	oxidase	Protein metabolism	Protoporphyrinogen IX oxidase (EC 1.3.3.4)	131.992	120.36	100.261	94.305	124.712	152.484	92.361	99.113	133.92	94.314	104.782	99.203	88.239	135.648	100.036	105.546	138.936	149.872	136.606	137.137	154.926	120.205	111.833	152.589	150.93	106.88	104.634	152.852	120.323	123.672	128.685	126.484	138.418	131.63	132.057	140.536	121.943	127.936	126.226	123.629	137.114	137.077	139.428
SCRUFL1116E12.g	GS1_SS_16037_12628	SCRUFL1116E12.g_SS	.	.	.	Sodium/calcium exchanger 3
SCUTST3131H06.g	GS1_SS_16040_07684	SCUTST3131H06.g_SS	.	.	.	.	86.654	87.819	99.61	115.41	95.338		112.885	98.766	89.097		109.246	101.646	86.966	86.838	88.849	104.766	96.841	87.118	99.978	96.723	95.55	95.178	99.734	100.522	101.314	82.143	80.624	108.558	99.06	93.867	98.454	102.454	79.846	78.04	79.325	75.346	107.588	94.746	104.339	108.33	77.258	83.589	87.905
SCCCLR2003C12.g	GS1_SS_16039_13161	SCCCLR2003C12.g_SS	.	.	Inositol	Inositol kinase	129.679	139.552	129.67	125.61	126.215	142.788	126.767	127.756	128.641	149.274	127.11	127.19	145.268	132.986	129.253	128.137	116.875	123.36	119.779	122.654	142.269	150.864	153.974	143.738	129.727	156.352	159.758	134.209	130.805	131.922	136.166	133.343	133.413	127.898	127.983	128.427	133.866	137.44	138.878	135.898	126.865	132.883	139.039
SCAGFL1090D09.g	GS1_AS_20267_19095	SCAGFL1090D09.g_AS	Others	.	Unknown protein	RecName:Vegetative cell wall protein gp1
SCBFRZ2047H06.g	GS1_AS_20264_07913	SCBFRZ2047H06.g_AS	.	.	.	.	65.997																													62.076		55.241					60.613	63.853					59.594
SCRUFL1019D12.g	GS1_SS_20310_14140	SCRUFL1019D12.g_SS	.	.	.	LETM1 and EF-hand domain-containing protein anon-60Da, mitochondrial
SCCCCL4010B12.g	GS1_SS_20311_18240	SCCCCL4010B12.g_SS	.	.	Protein metabolism	Ribosomal protein S7																													71.978	68.032
SCBFSB1046E09.g	GS1_SS_20312_09582	SCBFSB1046E09.g_SS	.	.	.	.									76.314		69.282				62.568		69.992	64.183			82.184	82.833	84.408	74.796	80.512	75.387	74.235	77.17	99.174	97.317	97.298	100.011	65.592		57.628	58.597	97.527	94.608	98.187	95.976		68.58	74.681
SCSBFL1036C06.g	GS1_AS_20246_00900	SCSBFL1036C06.g_AS	Unknown	Uncharacterized	.	Uncharacterized protein C24B11.05							69.304															67.893	83.601		89.859	92.071	84.448					55.471					64.264	56.092		59.904
SCQSSB1059G07.g	GS1_SS_20314_00490	SCQSSB1059G07.g_SS	Protein metabolism	.	.	Serine carboxypeptidase-like 34
SCCCLR1024B10.g	GS1_SS_20315_10910	SCCCLR1024B10.g_SS	Others	uncharacterized	.	Retinol dehydrogenase 11
SCCCLR1001A03.g	GS1_AS_20259_21668	SCCCLR1001A03.g_AS	Signal Transduction	Internal signal transduction	Cell wall	LRR receptor-like serine/threonine-protein kinase ERECTA													68.399					58.272												60.831		54.331					59.586	61.148		59.675			59.434
SCSFAD1111A04.g	GS1_SS_20316_18266	SCSFAD1111A04.g_SS	.	.	Lipid, fatty-acid and isoprenoid metabolism	Long-chain-fatty-acid--CoA ligase 4 (EC 6.2.1.3) (Long-chain acyl-CoA synthetase 4) (LACS 4			72.362	70.751			76.113	84.465			87.533				66.439	86.451	72.352				78.531	72.002	70.489	80.892	79.25	59.363		76.764	106.712	109.232	112.986	111.944					113.194	113.952	117.034	110.618		69.314	74.74
SCUTAM2086B11.g	GS1_AS_20255_03134	SCUTAM2086B11.g_AS	Others	uncharacterized	.	Protein GOS9 Protein GOS9					66.351				69.838				70.67									57.15				59.091		65.137				59.221	60.112	68	59.83	64.005	65.988	60.792		63.557		61.371	69.718
SCBFLR1083E01.g	GS1_SS_16064_21263	SCBFLR1083E01.g_SS	Carbohydrate metabolism	.	Cell wall	Alpha-mannosidase (GH family 38)	90.539		116.04	128.294	89.65		125.872	121.757	97.347	94.325	125.931	125.002	92.002	91.912	124.511	124.184	115.264	110.198	117.814	106.466	131.426	120.01	126.152	124.1	123.064	114.708	119.182	135.257	136.619	139.258	141.86	135.968	121.391	113.387	116.05	112.131	142.686	137.698	145.298	138.726	118.808	121.986	127.155
SCMCRZ3067D03.b	GS1_SS_16062_03100	SCMCRZ3067D03.b_SS	Unknown	Uncharacterized	No matches	.																											82.387	77.043
SCRUFL1019C03.g	GS1_SS_20305_09811	SCRUFL1019C03.g_SS	.	.	.	.	77.336		83.312	80.816	76.73		83.698	78.461	84.27		83.698	80.158	77.092	89.349	77.908	79.857	97.742	101.928	96.838	102.476	100.462	92.864	106.206	97.673	107.048	113.5	108.701	99.189	109.2	104.406	105.827	113.083	88.46	80.26	76.106	85.261	114.157	111.452	110.924	115.426	106.969	88.596	96.148
SCMCRZ3066D07.g	GS1_SS_16063_21054	SCMCRZ3066D07.g_SS	Signal Transduction	Transcriptional Factor	Transcription Factor	MADS	83.019	86.397	83.998	82.391	88.384	96.857	80.678	80.029	87.026	97.513	86.012	89.016	99.048	85.304	88.752	85.592	82.723	83.658	80.956	84.877	79.679	82.362	107.768	92.235	90.548	100.706	101.964	87.47	85.092	79.095	75.854	81.605	83.399	88.418	82.662	88.408	87.15	82.015	77.08	84.136	107.797	81.048	93.704
SCSFRT2067F07.g	GS1_SS_16058_18459	SCSFRT2067F07.g_SS	Carbohydrate metabolism	transporter	Transporters	Sugar transporters	123.972	139.132	125.395	135.104	87.648		126.84	126.718	76.58	90.693	115.478	145.857	79.815	90.991	142.514	124.433	108.808	112.494	90.93	126.142	157.301	136.997	93.477	144.856	149.316	99.356	104.038	137.022					95.48	83.901	130.949	91.769					85.106	136.066	134.352
SCRULB1058B07.g	GS1_SS_20308_03342	SCRULB1058B07.g_SS	Others	.	.	WEB family protein At2g38370			71.814	80.122	65.52		76.492	77.712		86.645	81.389					81.251					70.672			66.402	71.417				135.701	114.636	116.484	143.849	76.888	67.607	72.916	67.947	139.193	117.363	113.936	138.908		65.765	79.193
SCMCRZ3066G07.g	GS1_SS_16061_19921	SCMCRZ3066G07.g_SS	.	.	Pathogenicity	.			76.204	78.664	74.216		84.356	82.545	77.384		83.777	95.623	72.261		92.17	88.869	67.111	63.185	71.755	72.852	70.591	67.556	79.781	72.422	78.325	66.153	69.722	81.334				60.932					59.974	52.593	65.52				62.06
SCCCCL5002F04.g	GS1_SS_20309_10832	SCCCCL5002F04.g_SS	.	.	.	Sphingosine kinase A
SCQSLR1061F11.g	GS1_SS_16055_12351	SCQSLR1061F11.g_SS	.	.	.	ZZ-type zinc finger-containing protein P35G2.11c	71.326		75.754	73.382	74.598			65.778	72.476		66.67		79.186		73.039		64.228				73.085	73.934	72.016	69.961		64.058	68.363	67.2	87.463	84.106	83.632	88.456					86.678	81.079	86.107	83.538	67.229		63.371
SCJFRZ2032B09.g	GS1_SS_16054_21526	SCJFRZ2032B09.g_SS	Hormone biosynthesis	synthase	Hormone biosynthesis	Jasmonate	77.494		129.126	145.77	98.27		146.384	133.818	92.418	89.4	134.948	155.65	87.176	91.292	149.271	147.006	104.486	99.793	108.942	100.636	136.93	123.556	123.776	151.341	127.43	113.974	104.026	105.241	119.193	111.817	120.444	121.188	144.402	112.924	119.632	121.302	143.778	110.519	116.746	155.06	134.136	114.376	130.916
SCBGRT1054F04.g	GS1_SS_16053_18290	SCBGRT1054F04.g_SS	.	.	Cell cycle	Nuclear receptor binding SET domain containing protein 1 (NR-binding SET domain containing	74.926		72.292	86.856	80.042		87.505	87.506	92.425		87.55	96.096	69.938		94.796	87.938	95.408	98.323	95.134	92.212	105.585	114.17	115.478	102.629	106.28	113.3	115.952	104.267	114.951	118.089	123.846	117.462	98.572	103.286	99.473	100.428	130.141	128.499	132.242	133.04	111.991	100.795	107.026
SCMCRZ3066A02.g	GS1_SS_16051_08820	SCMCRZ3066A02.g_SS	.	.	.	RecName:Phospholipid--sterol O-acyltransferase
SCCCCL4014H06.g	GS1_SS_16050_13601	SCCCCL4014H06.g_SS	.	.	.	Leucine-rich repeat-containing protein 40			71.083	75.091			79.949	77.094			89.526	83.736			82.907	85.093					66.303	63.351							76.85	77.408	80.738	79.721					85.95	79.486	80.705	80.517
SCSGFL1083H11.g	GS1_SS_20344_12422	SCSGFL1083H11.g_SS	.	.	.	Probable E3 ubiquitin-protein ligase ARI2 OS=Arabidopsis thaliana GN=ARI2 PE=2 SV=1					72.238		68.441		69.324						68.406						67.866	83.218	82.56	76.276	72.389	63.607	75.074		65.033	66.816	71.39	62.524	64.399	72.923	66.768	63.086	63.807	68.91	74.866			68.15	75.899
SCCCCL3001D02.b	GS1_SS_20340_11872	SCCCCL3001D02.b_SS	Unknown	uncharacterized	.	.																													118.712	102.388	94.02	120.928					103.525	94.221	90.554	103.345
SCSGFL1083H08.g	GS1_SS_20342_10586	SCSGFL1083H08.g_SS	.	.	Library-specific	RecName:F-box protein At3g60790									72.895												67.756	73.604	89.336	82.054	75.808	70.189	70.69	86.072				57.646
SCRFFL1028F08.g	GS1_SS_20330_05415	SCRFFL1028F08.g_SS	Unknown	Uncharacterized	.	RecName:Serine/arginine repetitive matrix protein 3	78.522		88.069	94.595	89.822		95.823	96.857	85.494		103.94	85.509		83.31	81.204	103.605	80.227	62.61	86.89	73.725	82.91	78.081		75.916	88.674			88.301	133.843	126.881	129.866	138.785	68.017	63.411	70.464		136.995	124.504	124.087	137.703		81.98	82.608
SCVPRZ3029G09.g	GS1_SS_20333_21529	SCVPRZ3029G09.g_SS	.	.	Receptors	receptor Ser/Thr kinase																														65.953		67.522					65.28	60.244		68.694
SCRLLR1038G03.g	GS1_SS_16075_10034	SCRLLR1038G03.g_SS	.	.	.	Myosin heavy chain, striated muscle	106.066	107.83	100.679	89.534	106.663	109.848	92.407	91.804	103.974	110.298	97.758	93.633	107.13	93.054	97.564	99.433	80.405	80.443	83.52	85.429	85.92	86.138	86.238	88.804	81.191	88.69	90.636	88.812	92.216	88.094	86.452	92.602	81.964	87.176	85.384	86.536	100.24	95.89	91.477	99.702	95.757	84.3	91.54
SCRFFL1028A05.g	GS1_SS_20325_11381	SCRFFL1028A05.g_SS	.	.	.	Stress-induced-phosphoprotein 1
SCMCRZ3068C07.g	GS1_SS_16076_00602	SCMCRZ3068C07.g_SS	.	.	.	.	85.294	91.497	97.303	97.396	85.835	91.11	97.323	94.224	86.794	99.028	97.397	98.933	88.926	88.849	101.588	96.339	95.685	98.549	97.773	86.128	104.658	109.335	121.412	106.616	107.842	110.292	107.332	113.518	105.28	104.636	104.97	109.792	88.153	89.862	78.521	87.85	107.12	102.461	104.278	108.906	94.477	85.438	88.744
SCCCLR1022E02.g	GS1_SS_20328_08610	SCCCLR1022E02.g_SS	.	.	.	MORC family CW-type zinc finger protein 3
SCMCRZ3068D09.g	GS1_SS_16077_11938	SCMCRZ3068D09.g_SS	Protein metabolism	ubiquitin	.	FAS-associated factor 2-A
SCJLST1020H09.g	GS1_SS_20319_21785	SCJLST1020H09.g_SS	.	.	Receptors	receptor Ser/Thr kinase	79.834		88.488	99.11	75.168		102.031	109.366	82.222		119.138	98.636			89.922	121.285	92.876	95.197	102.945	102.273	100.374	95.073	90.504	106.174	109.026	93.318	77.701	108.478	148.492	136.405	136.077	152.878	110.264	100.798	94.769	110.76	145.8	137.896	133.612	149.335	112.682	89.484	96.557
SCVPRZ2036A10.g	GS1_SS_16078_10013	SCVPRZ2036A10.g_SS	.	.	.	Novel plant SNARE 11
SCAGFL1091C07.g	GS1_SS_20321_10205	SCAGFL1091C07.g_SS	.	.	.	Phosphorylated carbohydrates phosphatase TM_1254	126.523	126.274	116.431	120.079	131.584	131.811	119.813	114.33	138.656	143.042	116.482	115.658	151.67	128.743	119.624	116.168	142.762	141.29	146.13	144.272	139.282	159.16	154.937	152.668	149.302	156.13	163.484	155.816	111.448	112.858	117.361	114.577	133.332	146.194	132.484	132.428	119.878	113.558	119.817	122.116	150.218	134.297	135.605
SCQGAM1047E06.g	GS1_SS_20318_09432	SCQGAM1047E06.g_SS	.	.	.	.	108.312	113.244	111.911	108.014	119.95	116.223	110.526	108.476	113.632	127.696	114.878	115.324	123.382	112.926	118.091	110.683	109.798	106.429	113.066	111.485	120.616	127.311	132.036	124.166	126.077	133.35	131.286	123.376	118.908	111.553	114.766	122.5	121.75	119.036	117.785	118.833	123.708	116.781	115.798	124.069	120.126	117.857	122.296
SCCCRZ1001B02.g	GS1_SS_16068_15735	SCCCRZ1001B02.g_SS	.	.	Receptors	receptor Ser/Thr kinase-unclassified					67.11																	59.467										57.264				63.436	63.39	62.47					65.696
SCMCST1058D03.g	GS1_SS_16067_17686	SCMCST1058D03.g_SS	.	.	Lipid, fatty-acid and isoprenoid metabolism	Putative triacylglycerol lipase	84.436	85.57	76.115	77.675	84.502		74.635	68.982	87.163	92.552	70.178	79.234	94.058	85.018	80.834	71.183	89.006	97.55	89.768	92.128	100.976	112.267	107.138	102.932	99.509	115.276	121.495	95.172	101.11	109.96	114.499	101.624	94.98	106.794	99.62	97.667	104.094	119.696	119.942	107.869	111.732	102.102	104.996
SCMCRZ3067H03.g	GS1_SS_16071_08591	SCMCRZ3067H03.g_SS	.	.	.	Vacuolar protein sorting-associated protein 9a
SCRULR1020E05.g	GS1_SS_16074_08640	SCRULR1020E05.g_SS	Unknown	uncharacterized	.	RecName:Serine/arginine repetitive matrix protein 2	122.097	117.408	152.492	156.676	132.498	133.066	151.075	159.386	135.58	144.686	154.416	168.707	144.077	136.833	165.943	162.301	146.539	149.328	149.852	150.729	168.956	159.396	150.742	164.432	166.322	152.595	158.202	148.481	103.544	125.1	128.128	113.134	169.138	150.422	156.746	161.138	141.288	128.108	130.252	146.068	163.174	171.148	167.365
SCMCRZ3067A10.g	GS1_SS_16073_15411	SCMCRZ3067A10.g_SS	Signal Transduction	kinase/phosphatase	Protein kinase	MAPK/MAPKK/MAPKKK	78.65		132.575	143.126	86.457		141.468	132.816	77.818	121.688	135.754	134.92	127.518	92.016	123.74	141.126	132.256	124.421	140.886	136.239	132.695	151.396	155.58	159.331	149.574	145.77	140.743	142.512	93.131	96.344	95.383	97.992	125.689	86.455	108.161	112.56	110.272	111.554	113.862	121.299	149.148	107.032	119.57
SCEPAM1053C09.g	GS1_SS_20360_09819	SCEPAM1053C09.g_SS	Signal Transduction	metalloprotease	.	Speckle-type POZ protein
SCCCLR1070B03.g	GS1_SS_20361_09400	SCCCLR1070B03.g_SS	Protein metabolism	chaperone	.	Protein cdcH	101.399	102.695	88.917	87.638	92.014	111.862	83.434	84.352	92.464	93.188	90.844	96.96	87.652	95.204	97.811	89.453	102.727	104.409	106.836	105.944	103.516	126.504	122.964	112.204	123.902	124.831	127.3	114.349	104.718	119.539	126.942	108.454	108.66	123.324	108.492	111.546	121.494	124.664	129.888	127.319	132.632	110.128	109.128
SCCCLR1C02F03.g	GS1_SS_20363_19225	SCCCLR1C02F03.g_SS	RNA metabolism	ribosomal protein	Protein metabolism	60S ribosomal protein L17	133.306	135.34	137.29	128.554	137.524	136.398	130.03	126.601	139.048	132.254	133.684	125.757	128.931	136.924	127.386	127.72	146.718	142.618	148.218	148.678	158.766	150.476	152.197	162.138	168.478	146.909	149.298	157.79	136.946	131.07	134.531	141.352	136.715	138.212	136.29	136.246	142.426	142.021	132.788	141.712	122.188	139.202	143.812
SCCCRT2003G01.g	GS1_SS_20364_04184	SCCCRT2003G01.g_SS	.	.	.	RecName:HAUS augmin-like complex subunit 3											68.422				60.616		63.246	60.949			77.532	76.064	77.298	82.08	83.818	69.562	65.897	77.896	86.64	82.985	86.678	90.956					96.277	86.834	94.206	93.699
SCSBFL1038F08.g	GS1_SS_20355_20318	SCSBFL1038F08.g_SS	Others	.	Hormone biosynthesis	gibberellin				71.814			71.14	87.88			86.074					76.281	64.992	66.63		67.836	78.963	75.356		75.728	66.983			73.5	91.714	77.426	69.08	93.454					90.715	72.258	64.494	81.749
SCJLRZ1023G11.g	GS1_SS_20356_04188	SCJLRZ1023G11.g_SS	.	.	.	Ankyrin repeat domain-containing protein 17
SCBFAM2022B05.g	GS1_SS_20357_15309	SCBFAM2022B05.g_SS	Carbohydrate metabolism	several pathways (several putative substrates)	Cell wall	Galactosyltransferase	85.848	84.606	95.23	97.762	88.771		99.942	95.178	82.124	84.762	102.338	88.411	83.678		85.116	99.181	98.408	82.796	90.233	85.293	94.873	92.941	86.146	107.54	107.718	73.933	73.836	114.9	122.749	122.147	123.498	125.449	78.673	72.668	77.096	73.983	127.78	127.202	123.356	128.878	83.272	78.337	92.329
SCEZRZ3019D12.g	GS1_SS_20358_04793	SCEZRZ3019D12.g_SS	Unknown	uncharacterized	.	RecName:Atherin
SCAGLR1043F06.g	GS1_SS_20351_02737	SCAGLR1043F06.g_SS	.	.	.	F-box/LRR-repeat protein 3	103.896	95.922	114.402	116.837	104.819	100.705	116.568	121.084	106.824	109.027	120.801	118.565	109.91	107.65	124.702	120.3	131.774	127.912	140.087	131.486	132.044	135.383	144.702	131.882	140.824	133.164	136.396	150.186	116.29	117.193	124.541	118.502	110.53	114.142	105.772	106.548	124.644	131.799	130.81	124.235	130.479	113.319	116.286
SCSBFL1038E08.g	GS1_SS_20352_12561	SCSBFL1038E08.g_SS	.	.	.	.											66.061						65.504	63.797	67.583			65.134	71.058		68.209	88.72	93.906	64.832				57.107						60.769	65.136	61.096
SCVPRZ3028B04.g	GS1_AS_15982_02413	SCVPRZ3028B04.g_AS	.	.	.	.																																								56.918			61.682
SCRLLV1024C08.b	GS1_SS_18030_13887	SCRLLV1024C08.b_SS	.	.	.	.			70.555																					63.508		61.722				57.272			58.244										61.333
SCRLAD1098D06.g	GS1_SS_18032_12654	SCRLAD1098D06.g_SS	Unknown	uncharacterized	.	.	73.349		125.037	130.564	95.166		125.024	118.262	97.84	113.954	131.238	137.868	126.282	92.2	134.696	130.004	84.388	82.85	96.988	86.582	121.263	120.462	120.69	117.439	103.138	123.096	117.055	99.316	119.25	124.775	132.268	128.338	111.33	83.28	98.639	94.664	138.042	126.438	128.192	139.814	91.644	99.284	108.142
SCJFLR1017G05.g	GS1_SS_18031_11746	SCJFLR1017G05.g_SS	Unknown	uncharacterized	.	.	106.118	101.975	112.907	111.825	105.476	106.395	110.621	112.632	115.927	102.881	118.093	114.335	102.641	112.49	115.838	116.398	130.84	131.092	115.464	113.746	140.061	140.646	145.218	141.606	145.542	135.886	133.578	148.331	141.749	139.617	139.292	141.166	127.819	129.883	125.564	126.137	134.6	130.339	131.744	132.165	125.862	118.609	122
SCQSST1037B07.g	GS1_SS_18042_19411	SCQSST1037B07.g_SS	.	.	Small GTPases	GTPase modulator	118.542	113.195	132.488	121.723	121.859	119.352	122.896	131.234	129.287	122.532	127.846	124.206	125.242	125.297	130.157	125.264	132.134	134.164	119.799	126.854	130.501	144.668	146.35	145.805	146.537	147.672	150.945	138.799	117.62	126.437	125.93	116.838	118.714	128.627	112.894	110.62	141.166	122.818	129.732	144.688	140.034	113.161	115.732
SCQSST1037D08.g	GS1_SS_18043_02070	SCQSST1037D08.g_SS	.	.	.	RNA-dependent RNA polymerase 1 (Protein rdp1)	89.5	101.744	87.573	90.336	90.322	104.042	84.588	91.236	88.941	97.98	90.492	90.851	80.371	89.813	92.202	90.488	96.995	105.336	98.018	102.622	116.77	116.168	107.409	118.42	111.125	107.096	109.845	111.928	108.779	116.378	124.578	110.774	104.806	106.19	100.725	99.136	111.556	122.302	119.76	115.05	99.464	99.301	104.52
SCQSST1037F04.g	GS1_SS_18045_04900	SCQSST1037F04.g_SS	.	.	.	Putative phospholipid-transporting ATPase 4 (Aminophospholipid flippase 4)			73.831	70.043	67.404		68.651	73.373			70.616	82.626			83.882	75.674					72.212	73.482	85.016	73.71		67.716	75.404	72.626	72.218	76.073	78.156	80.244					79.21	77.131	83.049	77.477			61.884
SCSBST3093E07.g	GS1_SS_18033_12465	SCSBST3093E07.g_SS	Signal Transduction	uncharacterized	.	Auxin transporter-like protein 2	74.28		85.286	96.176	84.648		96.692	98.288	77.271	96.36	89.452	110.978	97.098	83.421	108.189	89.667	102.53	96.71	101.157	99.243	112.831	107.092	117.276	115.086	115.366	117.265	107.91	119.131	103.876	91.788	93.656	109.734	90.554	72.155	90.848	88.201	97.126	89.559	92.384	103.482	99.06	90.044	97.168
SCCCST1008A02.g	GS1_SS_18036_12997	SCCCST1008A02.g_SS	Others	metallophosphatase	.	Purple acid phosphatase
SCJLRT1015C05.g	GS1_SS_18040_14000	SCJLRT1015C05.g_SS	.	.	.	RecName:Suppressor protein SRP40	126.926	133.372	130.032	129.209	127.946	140.266	125.549	131.146	130.416	140.503	129.451	137.184	131.94	132.359	135.164	131.562	135.646	142.047	137.864	138.312	145.98	152.776	154.932	150.667	140.574	154.356	153.88	149.165	136.619	142.014	144.493	140.884	138.544	146.254	138.843	139.556	141.641	147.493	147.336	142.681	144.424	142.784	144.682
SCVPST1060E04.g	GS1_AS_15990_01346	SCVPST1060E04.g_AS	Signal Transduction	transcriptional factor	.	Putative transcription factor BIM2
SCJFRT2060G08.g	GS1_SS_18041_12188	SCJFRT2060G08.g_SS	.	.	.	Fatty acid 2-hydroxylase
SCJLRZ3076A04.b	GS1_AS_15996_18584	SCJLRZ3076A04.b_AS	Transport	transporter	Protein metabolism	Arsenite transport protein (ARSB)																											67.348	70.887
SCCCLR1022B09.g	GS1_AS_16008_15465	SCCCLR1022B09.g_AS	.	.	Protein metabolism	Elongation factor 1 alpha subunit	70.292								68.249															59.38
SCCCRZ1001C08.g	GS1_AS_15935_02172	SCCCRZ1001C08.g_AS	RNA metabolism	ribosomal protein	.	60S ribosomal protein L4-1 (L1)	68.782																																					53.976			78.627	87.909
SCJFRZ1006G01.g	GS1_SS_18049_13107	SCJFRZ1006G01.g_SS	.	.	.	DnaJ homolog subfamily C member 25	119.078	119.106	122.176	122.544	116.636	127.142	122.37	122.551	121.14	119.351	127.076	125.076	119.886	121.256	124.47	124.453	114.46	114.544	104.254	98.718	129.654	128.982	132.118	123.302	125.471	132.4	132.639	126.91	128.635	132.085	136.661	129.869	127.314	129	128.173	124.762	125.656	132.568	133.75	123.165	122.512	125.4	127.048
SCCCLR1070B06.g	GS1_SS_18047_06054	SCCCLR1070B06.g_SS	Others	synthase	.	Phosphosulfolactate synthase
SCCCCL3140E08.g	GS1_SS_18046_18491	SCCCCL3140E08.g_SS	.	.	Protein metabolism	5-phosphoribosyl-5-aminoimidazole synthetase	103.96	104.517	100.398	97.9	103.322	109.586	99.829	97.118	104.924	93.327	104.812	104.944	92.171	103.302	102.224	104.519	105.944	100.218	107.135	102.464	126.965	116.378	115.14	123.162	121.568	110.679	110.158	115.422	126.713	124.592	129.762	129.686	112.123	107.064	110.546	108.847	129.206	127.083	132.483	127.943	100.239	111.119	118.104
SCQSST1039H01.g	GS1_SS_18064_10866	SCQSST1039H01.g_SS	Unknown	Uncharacterized	.	E3 ubiquitin-protein ligase HECTD1
SCEPRZ1008G07.g	GS1_SS_18066_13688	SCEPRZ1008G07.g_SS	.	.	.	Far upstream element-binding protein 1
SCQSST1038G07.g	GS1_SS_18054_06434	SCQSST1038G07.g_SS	Protein metabolism	ribosomal protein	.	50S ribosomal protein L32, chloroplastic 50S ribosomal protein L32, chloroplastic 50S ribosomal protein L32, chloroplastic	174.834	183.742	131.517	105.007	171.283	175.348	111.852	108.296	174.258	158.82	109.632	110.946	146.364	169.459	106.092	108.956	118.714	114.149	121.753	121.416	115.582	104.155	89.506	104.648	104.775	99.993	97.386	115.351	86.432	85.45	84.343	88.746	111.463	119.699	112.694	116.875	87.516	78.782	74.668	71.448	127.489	111.038	114.51
SCQSST1039F02.g	GS1_SS_18061_13437	SCQSST1039F02.g_SS	.	.	.	Formin-like protein 7
SCCCLR1001D05.g	GS1_SS_18053_09018	SCCCLR1001D05.g_SS	Unknown	others	.	Pentatricopeptide repeat-containing protein At1g11290			69.183		70.252		77.775	74.777	82.305		72.603				66.446		86.652	87.187	79.292	76.924	117.642	87.242	84.322	97.957	103.588	75.131	77.866	99.008	81.431	83.633	83.394	84.748	94.098	86.053	92.952	92.014	79.794	83.124	96.296	77.172	70.599	97.94	103.935
SCVPRZ3029B03.g	GS1_AS_15977_21190	SCVPRZ3029B03.g_AS	Signal Transduction	kinase/phosphatase	Receptors	receptor Ser/Thr kinase											70.429				71.561									63.208		73.139				64.581		56.664					67.115	57.32		60.631
SCQSST1036E04.g	GS1_AS_15978_17497	SCQSST1036E04.g_AS	Transport	transporter	Transporters	Phytosiderophores - metal transporters (Zn/Fe/Cd)	75.924		83.244	73.976	77.556		72.665	72.187	79.748		67.16	79.97	75.544		78.766	73.04	70.63	69.668	76.222	77.556	75.821	76.498	80.211	81.836	76.505	81.226	76.473	77.628	80.128	82.98	73.662	76.21	78.622	80.392	77.608	82.674	78.77	81.48	76.533	77.793	85.718	81.469	86.909
SCSBAM1088E12.g	GS1_AS_15971_02237	SCSBAM1088E12.g_AS	.	.	.	RecName:F-box protein At2g16365																														59.887		59.611	58.935			68.643		65.123			71.681	61.756	58.666
SCQSST1040D05.g	GS1_SS_18068_00686	SCQSST1040D05.g_SS	Others	uncharacterized	.	Protein FAM136A	84.126	88.396	97.178	89.464	94.114		94.282	97.486	86.958		109.272	91.906	84.506	80.205	96.042	105.609	76.895	71.14		77.017	101.186	87.606	74.853	93.287	92.646	83.951	72.714	69.652	120.359	111.334	116.73	124.782	95.172	83.086	97.189	85.719	116.978	113.054	111.162	112.871		98.79	104.318
SCQSST1040H08.g	GS1_SS_18071_10422	SCQSST1040H08.g_SS	.	.	.	RecName:Leucine-rich repeat extensin-like protein 3
SCSGLR1045D04.g	GS1_SS_18069_18005	SCSGLR1045D04.g_SS	.	.	Cell cycle	Anaphase promoting complex subunit 7 (APC7) (Cyclosome subunit 7)	70.122		87.652	92.975	82.277		89.7	95.424	87.47		97.727	93.879			97.645	96.796	85.253	84.704	89.93	88.533	101.436	97.158	90.483	99.943	95.652	89.115	91.532	95.828	114	113.174	111.062	116.185	90.646	80.34	84.802	87.29	113.555	112.866	115.301	112.405	80.926	83.449	90.918
SCRFST1041B05.g	GS1_SS_18075_00106	SCRFST1041B05.g_SS	.	.	.	STAM-binding protein-like	108.836	103.166	127.954	123.89	115.48	111.201	121.166	120.928	127.906	114.028	120.85	135.669	118.694	123.458	131.72	123.098	124.511	124.264	128.65	126.563	132.87	141.806	141.286	131.314	131.145	134.813	136.116	136.105	121.23	128.196	133.506	126.556	120.993	120.896	118.885	122.938	126.06	129.11	136.463	127.88	125.192	127.221	133.11
SCQSRT2031D09.g	GS1_SS_18074_13076	SCQSRT2031D09.g_SS	Others	uncharacterized	.	TD and POZ domain-containing protein 4	111.108	102.202	112.49	114.986	107.154	102.716	114.68	113	114.935	91.399	115.018	117.69	93.915	104.545	118.59	116.313	115.85	117.787	114.332	117.59	131.43	124.34	120.606	128.04	128.21	109.246	111.374	130.498	117.619	120.69	122.272	123.758	116.097	120.671	119.248	116.934	127.008	132.871	129.854	126.09	121.841	118.952	124.672
SCVPRZ2040B11.g	GS1_SS_18077_08194	SCVPRZ2040B11.g_SS	.	.	.	Intersectin-1
SCACAM2042E06.g	GS1_SS_22418_12080	SCACAM2042E06.g_SS	.	.	.	.	80.102		73.826	67.597	72.305		65.801		77.35		64.108		75.261		65.064						61.849	67.976	68.232	63.942	69.627	67.33		66.406	77.763	80.27	81.47	79.54	57.918	62.109	60.423		80.712	82.24	85.38	78.351	178.97	152.654	70.252
SCJFRZ2014H04.g	GS1_SS_18080_10161	SCJFRZ2014H04.g_SS	.	.	.	Adrenodoxin-like protein, mitochondrial
SCCCRZ3097D07.g	GS1_SS_22419_14154	SCCCRZ3097D07.g_SS	.	.	.	Uncharacterized protein C1020.05 precursor
SCQGFL3050B12.g	GS1_SS_22416_14188	SCQGFL3050B12.g_SS	.	.	.	Probable ribonuclease P/MRP protein subunit POP5
SCRFST1041E03.g	GS1_SS_18082_18658	SCRFST1041E03.g_SS	.	.	Protein metabolism	Pitrilysin	85.048	86.627			82.832	94.477	65.47		84.879	89.105	66.484	78.752	77.057	85.204	74.555			62.84			77.955	71.613	69.495	79.553		67.84	70.149						61.936	72.776	64.83	64.968						66.668	70.611
SCEPAM1015B01.g	GS1_SS_22417_19259	SCEPAM1015B01.g_SS	.	.	Protein metabolism	Tryptophanyl-tRNA synthetase (EC 6.1.1.2) (Tryptophan--tRNA ligase) (TrpRS)	113.85	116.762	122.583	117.487	121.608	118.932	117.321	118.855	121.322	93.424	128.796	119.42	101.553	122.991	120.514	125.038	117.807	114.669	99.741	110.116	143.845	130.74	111.467	143.534	141.861	116.943	119.744	119.454	133.65	130.169	133.332	136.16	132.106	127.49	130.386	127.579	137.607	134.001	134.265	136.33	108.12	132.186	136.62
SCRFST1041F07.g	GS1_SS_18083_10148	SCRFST1041F07.g_SS	.	.	.	Transmembrane protein 184C
SCCCLB1025H11.g	GS1_AS_15928_03378	SCCCLB1025H11.g_AS	.	.	.	TOM1-like protein 2
SCSGST1069D07.g	GS1_SS_22426_13510	SCSGST1069D07.g_SS	.	.	.	.	87.425		95.657	97.665	91.264	89.356	99.212	92.792	94.568	89.691	96.602	102.128	83.344	91.238	103.278	94.212	92.37	92.527	93.166	93.09	104.777	100.28	106.412	102.186	105.262	100.51	98.864	105.7	104.092	109.755	113.696	103.526	84.992	79.2	79.204	81.491	105.534	115.028	118.628	107.366	92.107	84.826	90.724
SCJLFL3014C12.g	GS1_SS_22425_14317	SCJLFL3014C12.g_SS	Unknown	uncharacterized	.	.																		59.97			73.874	63.582		65.188	76.294	70.778	68.621		82.947	102.502	108.608	87.268		67.875		60.358	97.745	114.84	115.13	109.072	88.291	66.422	61.105
SCJFRZ3C07E06.g	GS1_AS_15918_20292	SCJFRZ3C07E06.g_AS	Signal Transduction	kinase/phosphatase	Receptors	receptor Ser/Thr kinase																																	69.979		64.101	68.436							64.721
SCACCL6011C10.g	GS1_SS_22420_02744	SCACCL6011C10.g_SS	.	.	.	WD repeat-containing protein 12	96.162	104.072	98.56	94.306	97.18	105.769	95.106	98.782	101.302	90.404	108.256	100.791	88.684	102.868	102.55	104.118	82.142	83.233	74.728	85.559	110.849	101.839	84.358	105.896	106.205	90.093	88.806	85.304	112.487	104.227	110.246	115.272	92.849	88.987	93.668	93.24	111.656	109.345	106.315	111.925	71.318	99.134	102.317
SCQGLR2032C05.g	GS1_AS_15921_17362	SCQGLR2032C05.g_AS	.	.	Protein kinase	cell cycle-related			70.309				69.665				59.666		72.043		66.834	68.561						65.548	72.926	66.1		68.609	70.358		70.77	66.554	69.245	63.453	65.542	71.702	67.128	73.497	67.237	72.25	68.33	65.791	79.36	72.143	76.466
SCJLFL3014B10.g	GS1_SS_22422_11117	SCJLFL3014B10.g_SS	.	.	.	.	109.684	110.506	82.92	80.188	100.516	122.062	79.458	79.793	104.932	91.907	84.159	82.834	85.706	109.357	83.222	88.426	122.298	127.984	129.178	125.218	132.88	135.166	141.035	134.102	136.276	121.13	122.758	144.067	104.753	100.176	98.196	106.316	117.564	123.425	115.986	122.371	104.744	104.611	98.086	103.66	129.813	122.77	125.008
SCEZLB1007E12.g	GS1_SS_18099_07505	SCEZLB1007E12.g_SS	Unknown	Uncharacterized	.	Serine/arginine repetitive matrix protein 2
SCUTAD1032C06.g	GS1_SS_18094_21334	SCUTAD1032C06.g_SS	.	.	Lipid, fatty-acid and isoprenoid metabolism	protein phosphatase 2C	102.236	86.166	111.006	108.898	102.073	101.653	112.708	113.598	118.623	104.918	111.227	115.152	109.479	109.674	111.89	113.08	121.902	118.086	121.012	107.18	126.574	114.942	136.937	128.919	126.804	116.222	116.098	137.218	118.707	107.719	110.014	119.067	121.516	106.82	113.677	115.14	117.764	110.017	107.992	114.018	127.887	115.022	124.713
SCRFST1043A02.g	GS1_SS_18093_03178	SCRFST1043A02.g_SS	.	.	.	.																																61.786					65.397	61.866		60.838
SCRFST1042D08.g	GS1_SS_18091_21588	SCRFST1042D08.g_SS	.	.	Receptors	receptor Ser/Thr kinase			86.116	72.188			76.44	79.619			83.338				60.539	73.576
SCEQHR1079E11.g	GS1_SS_18103_17277	SCEQHR1079E11.g_SS	Protein metabolism	peptidase	Protein metabolism	Cell division protein FtsH	113.494	111.984	88.67	85.746	115.345	114.426	84.378	88.748	117.4	110.902	87.806	95.162	109.548	109.867	95.056	84.96	103.498	110.5	93.235	105.56	129.15	115.912	110.93	124.806	116.16	110.51	114.375	109.185	91.062	95.281	101.137	93.833	102.213	116.423	106.6	103.266	86.751	98.776	101.996	83.213	98.548	107.33	111.496
SCVPAM1056A04.g	GS1_SS_22437_05597	SCVPAM1056A04.g_SS	AminoAcid and nitrogen metabolism	decarboxylase	.	Lysine decarboxylase-like protein At5g11950	99.62	97.715	102.503	96.543	104.066	98.47	95.618	87.734	119.997	97.768	91.338	100.486	93.617	108.464	97.003	95.9	141.582	129.724	154.964	134.412	142.619	138.937	138.756	132.669	142.03	121.562	119.894	164.838	116.457	101.426	95.658	123.002	136.068	110.155	128.708	136.079	114.548	99.821	104.981	114.87	122.371	118.456	122.828
SCCCRT1004H04.g	GS1_SS_18106_11993	SCCCRT1004H04.g_SS	Unknown	uncharacterized	.	RecName:Atherin
SCAGLR2033A03.g	GS1_SS_22439_20532	SCAGLR2033A03.g_SS	.	.	Pathogenicity	R-genes transduction	129.296	128.288	143.786	145.234	134.022	131.154	143.605	152.77	139.111	124.809	151.255	147.04	122.658	139.45	145.221	149.338	145.578	152.028	146.446	156.084	154.274	163.798	150.815	171.074	160.731	160.774	163.96	155.706	147.033	154.39	155.801	150.423	143.789	151.09	137.655	141.195	162.884	153.749	155.878	169.351	153.061	143.639	143.707
SCAGSB1087H11.g	GS1_SS_18100_05502	SCAGSB1087H11.g_SS	Unknown	.	.	.	86.038		101.196	101.172	92.928		96.872	99.977	96.316		102.492	102.58	82.053	89.511	107.021	103.988	89.066	88.43	83.404	88.853	105.088	101.737	98.068	100.887	104.104	90.39	94.08	96.391	119.551	131.87	132.356	122.28	83.523	88.259	87.782	83.088	117.796	135.225	137.468	115.85	81.948	88.345	94.126
SCSBFL5021E02.g	GS1_SS_22440_02372	SCSBFL5021E02.g_SS	.	.	.	Probable NADH kinase											61.033				63.138						71.234	73.782	69.5	66.263	70.735	62.5	66.398	62.818		61.236	67.89	65.642					72.723	75.18	72.12	76.468	69.813		65.963
SCRLFL1010H02.g	GS1_SS_18101_08806	SCRLFL1010H02.g_SS	Others	methyltransferase/interaÃƒÆ’Ã‚Â§ÃƒÆ’Ã‚Â£o ptn/ptn	.	Histone-lysine N-methyltransferase, H3 lysine-9 specific SUVH4
SCEZLB1006A02.g	GS1_SS_22441_12160	SCEZLB1006A02.g_SS	.	.	.	.	93.524	88.984	98.815	91.154	98.988	98.601	95.448	99.095	99.938		104.047	102.394	86.606	97.826	102.236	102.162	80.635	81.102	66.088	78.878	109.056	102.534	73.624	99.348	98.129	79.468	79.856	78.646	127.888	122.546	124.623	131.449	98.56	102.036	100.755	100.642	128.918	129.262	129.597	127.733	84.572	105.887	105.852
SCJLFL3014H03.g	GS1_SS_22430_10734	SCJLFL3014H03.g_SS	.	.	.	.	129.183	113.758	82.452	75.922	132.667	122.34	70.586	67.619	140.406	117.042	81.256	82.667	116.935	130.751	82.318	83.712	148.134	148.719	150.118	151.708	154.538	148.316	155.316	155.596	161.393	140.828	140.3	159.205	118.854	125.399	128.982	120.668	147.049	148.042	141.271	143.69	118.614	123.522	125.152	118.274	152.992	141.696	146.772
SCCCLR1C03D02.g	GS1_SS_22447_13025	SCCCLR1C03D02.g_SS	.	.	.	Splicing factor U2af small subunit B
SCEZRZ1016F07.g	GS1_SS_22442_18014	SCEZRZ1016F07.g_SS	.	.	Carbohydrate metabolism	Alpha-amylase	88.132		104.578	103.311	96.622	93.734	101.834	103.917	98.358	95.01	106.492	103.929	93.852	98.472	104.235	106.705	96.474	94.926	97.539	93.04	115.303	116.242	114.638	109.722	110.652	113.602	115.95	112.296	121.758	121.301	121.186	126.883	101.542	98.886	96.564	104.853	121.59	123.212	124.649	119.506	100.67	98.179	102.838
SCJLFL3014E05.g	GS1_SS_22443_04012	SCJLFL3014E05.g_SS	Unknown	no matches	.																		71.268	73.976	77.484	68.215	68.062	83.27	82.449	63.462	71.006			88.5	120.542	125.374	130.732	122.087	75.966	72.315	85.494	69.428	120.69	138.366	137.226	121.876		89.456	92.176
SCCCLR1072A02.g	GS1_SS_22444_14429	SCCCLR1072A02.g_SS	Protein metabolism	.	.	Subtilisin-like protease
SCRLAM1012D11.g	GS1_SS_22445_14311	SCRLAM1012D11.g_SS	.	.	.	.	77.151				80.574				80.217		65.538		74.82								74.57	61.051			69.782		67.979				67.315	53.128	68.446	69.862	70.124	64.268	63.439	74.255	76.171	61.663		75.382	74.328
SCJFHR1034D01.g	GS1_SS_22468_10875	SCJFHR1034D01.g_SS	.	.	.	KH domain-containing protein At4g18375			84.085	94.48	77.843		95.53	92.89	75.81		98.93	103.058	70.428		102.078	99.309	85.914	84.397	87.365	78.421	109.661	93.371	107.204	97.511	100.076	99.051	92.921	101.505	110.54	105.933	109.242	113.239	94.487	82.918	87.033	93.266	114.594	109.374	113.913	112.266	75.542	94.764	100.995
SCACLR1057B05.g	GS1_SS_22466_00565	SCACLR1057B05.g_SS	Unknown	uncharacterized	.	.	90.735	101.092	77.694	92.687	98.556	97.728	90.534	84.198	85.845	108.12	86.154	107.598	98.93	87.783	101.362	86.814	68.356	76.266		70.52	102.636	102.161	92.075	101.872	88.094	109.812	111.13	66.411	121.375	128.315	135.094	122.91	108.892	109.174	112.34	111.314	118.194	137.76	137.222	120.869	104.613	119.098	122.591
SCJLRT1019D10.g	GS1_SS_22465_14378	SCJLRT1019D10.g_SS	Unknown	Uncharacterized	.	RecName:Serine/arginine repetitive matrix protein 1	110.024	103.512	123.819	134.37	113.674	110.87	138.555	125.804	118.03	91.886	127.224	141.009	98.433	114.908	136.726	129.271	108.915	110.99	92.76	96.701	131.28	124.573	115.093	116.654	123.786	109.609	109.894	113.064	124.911	136.94	142.771	123.519	116.581	120.079	123.914	117.478	131.234	140.409	142.73	131.908	126.122	127.935	129.23
SCSBST3096B01.g	GS1_SS_22464_12030	SCSBST3096B01.g_SS	.	.	.	SPX and EXS domain-containing protein 1	70.058				75.442		64.892		64.691	85.804	64.261		75.762		60.626							60.115	66.313	67.201		78.154	75.73		64.136	65.75	70.664	67.946	60.262	61.997	57.074	60.024	73.152	75.812	70.029	71.519		63.325	68.867
SCQGFL3051G05.g	GS1_SS_22450_00279	SCQGFL3051G05.g_SS	.	.	.	.	80.798		74.271	68.28	86.296		67.94	75.75	87.075		76.048		75.032		71.78	72.605	87.359	88.75	87.529	90.01	103.608	102.105	95.286	104.804	106.982	87.059	92.876	106.656	76.494	88.09	94.504	83.216	67.508	70.303	67.832	69.482	86.702	96.207	100.806	89.232		77.425	80.744
SCRFLR1012G04.g	GS1_SS_22448_11180	SCRFLR1012G04.g_SS	.	.	.	Centromeric protein E
SCJLFL3015H09.g	GS1_SS_22462_11244	SCJLFL3015H09.g_SS	.	.	.	.																					64.961								122.836	124.004	124.986	121.772			58.17		118.892	124.926	121.768	119.609			68.169
SCJLRT1018C07.g	GS1_SS_22459_13615	SCJLRT1018C07.g_SS	RNA metabolism	exonuclease	.	Exosome complex exonuclease RRP42
SCVPHR1096C12.g	GS1_SS_22455_08532	SCVPHR1096C12.g_SS	.	.	.	Pseudouridylate synthase 7 homolog			80.621				65.359	68.264			67.244	80.631			71.247	72.681					72.242	63.851	70.735	69.656		64.661	69.729		88.502	85.293	88.058	91.654	70.637		69.019	70.722	87.376	84.648	90.16	87.534		67.065	77.954
SCJFFL3C02C03.g	GS1_SS_22454_06917	SCJFFL3C02C03.g_SS	.	.	.	Atherin
SCQGFL3053A08.g	GS1_SS_22485_21393	SCQGFL3053A08.g_SS	.	.	Transcription Factor	.	96.614	96.466	99.688	95.278	97.91	105.858	94.981	97.444	102.242	97.352	101.086	95.664	99.416	100.116	96.84	97.691	95.457	91.428	100.334	93.903	106.882	110.412	114.196	101.377	102.905	108.352	109.574	104.884	113.802	111.813	113.844	115.787	98.694	97.225	97.717	95.186	117.327	116.025	119.642	113.509	98.16	100.832	105.73
SCJFRZ2011F04.g	GS1_SS_22484_11922	SCJFRZ2011F04.g_SS	.	.	.	Coatomer subunit beta-2
SCBGHR1061H07.g	GS1_SS_22487_05676	SCBGHR1061H07.g_SS	Unknown	.	.	RecName:Probable serine/threonine-protein kinase DDB_G0282963	110.053	104.842	114.222	99.422	92.936	95.145	105.807	111.514	107.884	113.848	114.081	107.407	112.182	98.736	103.243	114.796	77.182	75.161	76.717	78.67	77.372	64.779	76.217	78.159	83.932	68.25	65.096	74.771	156.131	141.96	143.01	153.476	69.603	67.124	69.322	72.418	150.53	146.014	142.639	148.988	79.03	72.462	82.132
SCEZSD1080E02.g	GS1_SS_22470_05768	SCEZSD1080E02.g_SS	.	.	.	Protease Do-like 1, chloroplastic
SCAGFL1089C05.g	GS1_SS_22474_01087	SCAGFL1089C05.g_SS	Unknown	.	.	.				69.769			66.394	69.596			73.809												70.341	68.112					160.828	160.252	154.018	161.43					154.868	153.384	147.761	154.402			59.055
SCVPCL6064A12.g	GS1_SS_22473_13756	SCVPCL6064A12.g_SS	.	.	.	Pentatricopeptide repeat-containing protein At1g74850, chloroplastic
SCMCRT2103G10.g	GS1_SS_22478_06529	SCMCRT2103G10.g_SS	Lipid metabolism	Reductase	.	Delta(14)-sterol reductase
SCJLFL3015H01.g	GS1_SS_22475_00231	SCJLFL3015H01.g_SS	Unknown	Uncharacterized	.	RecName:Uncharacterized protein LOC284861	102.862	103.552	84.906	87.786	104.247	108.624	89.826	83.312	105.138	92.326	89.048	87.484	89.056	99.581	89.378	86.563	96.395	105.228	96.33	102.894	121.744	115.51	103.883	119.702	117.244	104.361	110.009	106.933	97.335	100.718	105.693	99.642	121.656	122.802	120.215	121.307	105.093	110.634	106.872	106.66	106.972	119.925	123.672
SCEQRT2090D03.g	GS1_SS_22480_11107	SCEQRT2090D03.g_SS	.	.	.	C-4 methylsterol oxidase
SCQSLB1049C08.g	GS1_SS_22506_11925	SCQSLB1049C08.g_SS	.	.	.	RecName:Uncharacterized serine-rich protein C215.13
SCMCRT2107C03.g	GS1_SS_22503_09872	SCMCRT2107C03.g_SS	.	.	.	Protein YIPF1 homolog	107.57	102.671	117.54	120.296	112.254	107.899	121.321	120.107	116.532	117.424	123.59	125.336	118.96	112.831	124.43	122.734	112.355	112.85	114.944	112.29	125.689	129.53	134.078	125.416	123.682	135.596	134.366	125.966	117.454	114.436	118.75	119.43	108.502	103.864	104.512	104.658	121.258	120.809	121.155	120.537	110.093	108.182	113.757
SCCCLB1004E09.g	GS1_SS_22501_06308	SCCCLB1004E09.g_SS	.	.	.	.	82.76	87.428	109.326	113.823	95.874		115.02	113.988	88.435	86.86	116.788	118.949	95.591	83.954	118.902	117.592	106.932	105.894	99.432	101.423	115.742	129.672	127.576	125.042	118.548	121.464	125.316	123.935	126.516	123.945	127.081	130.588	90.604	103.985	100.64	89.41	132.89	126.962	131.812	130.342	102.936	103.226	105.9
SCEZRZ1016B08.g	GS1_SS_22498_03053	SCEZRZ1016B08.g_SS	.	.	.	Uncharacterized protein DDB_0266506	106.239	107.498	108.839	101.254	100.105	112.798	97.536	107.764	103.86	91.029	110.466	111.076	81.456	104.288	111.609	113.288	111.364	114.578	108.996	112.963	124.82	117.444	113.916	118.997	124.156	103.274	95.468	120.652	143.252	147.454	147.143	146.705	105.766	115.669	111.656	112.234	139.599	144.397	149.764	140.309	105.949	112.062	111.254
SCJLFL3017H03.g	GS1_SS_22497_16253	SCJLFL3017H03.g_SS	Unknown	.	Unknown protein	F-box/LRR-repeat protein 17
SCJLFL3017G12.g	GS1_SS_22496_11807	SCJLFL3017G12.g_SS	.	.	.	.			69.34	74.618	70.124		69.394	73.558	65.908		75.369	86.44			78.348	78.182	65.298	67.982	68.465		82.829	81.671	83.664	74.376	71.866	80.618	80.86	77.516	94.106	99.43	105.263	98.984	63.607		68.26	64.224	99.89	104.095	114.173	100.716		76.18	77.906
SCCCLR2002C09.g	GS1_SS_22494_18516	SCCCLR2002C09.g_SS	.	.	Protein metabolism	Ribosomal protein L28-like			74.822	76.769	77.839		83.317	77.644	76.047		90.242	83.062	82.377		84.348	81.144	63.419	67.552	68.175	71.934	90.185	82.032	78.651	93.963	92	86.418	88.856	69.458	81.394	77.423	85.524	85.73	71.844	73.195	70.06	73.12	95.392	97.611	85.458	99.347		75.292	81.886
SCRUSB1078F07.g	GS1_SS_22493_11974	SCRUSB1078F07.g_SS	Unknown	Uncharacterized	.	RecName:Uncharacterized protein LOC284861				76.34			77.727						83.734		78.484		68.344	60.622	67.465		59.352	104.068	114.896	67.222	79.111	108.239	116.108	75.833	90.97	82.694	92.526	93.085	68.1	71.372	74.231	68.37	93.36	84.382	80	87.75	72.896	74.493	78.988
SCAGSB1087E03.g	GS1_SS_22492_15205	SCAGSB1087E03.g_SS	.	.	Pathogenicity	R-gene																					65.547	65.47	71.114	69.304	71.828	66.05		66.929	70.206	71.006	75.919	76.427					76.858	76.864	81.86	80.949		64.506	77.616
SCEZHR1086B05.g	GS1_SS_22488_19901	SCEZHR1086B05.g_SS	.	.	Protein kinase	RLCK					68.121				71.14		70.624					68.065	80.391	77.718	82.845	81.718	90.083	91.91	97.81	87.394	89.92	95.668	96.026	92.596	99.004	104.396	106.9	101.044	81.646	87.026	84.256	82.406	97.236	105.993	114.988	98.552	82.843	85.651	90.077
SCJLFL3018D03.g	GS1_SS_22507_10969	SCJLFL3018D03.g_SS	.	.	.	RecName:Protein MEI2-like 2
SCJLFL3019G10.g	GS1_SS_22523_09248	SCJLFL3019G10.g_SS	Cell wall metabolism	Polysaccharide biosynthesis	Cell wall	cellulose synthase like (CSL)	70.734				69.482												108.794	99.386	116.738	97.404	102.457	75.588	67.104	107.947	112.755			126.066	106.542	99.518	105.09	110.682					111.042	106.608	103.514	112.93	83.677	65.62	66.942
SCSFFL4015E12.g	GS1_SS_22516_14916	SCSFFL4015E12.g_SS	.	.	No matches	RecName:Atherin
SCCCLR1066H08.g	GS1_SS_22513_09987	SCCCLR1066H08.g_SS	.	.	Stress	Thioredoxin	155.539	150.262	173.476	178.672	164.863	145.356	174.112	174.249	165.078	161.422	167.954	178.538	169.981	161.324	167.396	173.233	163.312	158.108	157.123	169.094	155.538	174.67	159.202	180.806	158.378	172.98	177.252	162.529	162.962	161.44	159.299	163.26	155.063	156.347	147.846	148.466	179.428	161.456	152.524	177.71	177.212	156.064	152.775
SCEPLR1030D10.g	GS1_SS_22517_13081	SCEPLR1030D10.g_SS	.	.	.	Developmentally-regulated GTP-binding protein 1
SCCCCL4015C02.g	GS1_SS_22509_13529	SCCCCL4015C02.g_SS	.	.	.	RecName:Immediate-early protein 2
SCRULB1060G09.g	GS1_SS_22508_21280	SCRULB1060G09.g_SS	.	.	Lipid, fatty-acid and isoprenoid metabolism	Possible proline synthetase associated protein	123.975	123.014	130.442	120.614	126.414	126.451	118.942	117.179	131.337	131.197	125.649	122.392	131.133	131.458	127.07	123.466	126.464	122.714	129.178	127.144	137.84	134.556	140.36	138.282	143.68	135.835	137.232	139.334	124.642	128.252	130.396	127.488	126.623	122.37	121.211	120.174	128.951	132.188	130.91	126.721	121.656	123.461	129.688
SCQGAM2026D09.g	GS1_SS_22511_10138	SCQGAM2026D09.g_SS	.	.	.	Kinetochore protein nuf2 (NMS complex subunit nuf2)	88.721	89.263	79.498	80.087	92.359	92.804	83.766	78.936	99.04	92.334	89.687	95.697	87.912	90.517	90.094	90.043	78.976	74.392	73.518	72.403	91.648	84.08	73.029	76.55	95.834	76.783	72.3	79.352	106.447	103.822	110.871	111.24	85.666	89.588	95.71	97.632	99.732	114.669	122.155	102.162	83.66	107.004	103.524
SCRFLR1034H12.g	GS1_SS_22510_03436	SCRFLR1034H12.g_SS	Protein metabolism	ribosomal protein	.	50S ribosomal protein L6, chloroplastic
SCVPRT2074C10.g	GS1_AS_15523_15299	SCVPRT2074C10.g_AS	.	.	Ubiquitination	E2																		55.934			62.654	65	70.922	76.112	66.269	65.615	67.376	66.562		58.605		59.372				59.398	61.44	72.64	64.398	67.726	100.182	62.513	60.619
SCRLCL6030C06.g	GS1_SS_02160_13416	SCRLCL6030C06.g_SS	.	.	.	RecName:Uncharacterized protein LOC284861							72.365	71.376	70.833		69.268				65.759	67.752					66.568	61.582	69.572	59.83		59.48		75.402	64.166			62.676	56.16		57.425		66.565	70.204	73.629	60.129			65.365
SCSFAM1076A05.g	GS1_SS_02161_15346	SCSFAM1076A05.g_SS	Signal Transduction	kinase/phosphatase	Receptors	receptor Ser/Thr kinase	69.556			72.805	72.585		71.225	72.982	75.262		82.105	80.156			82.652	81.711	75.946	68.776	76.734	71.515	86.362	78.71	90.22	77.662	80.522	79.678	76.074	91.422	97.31	91.789	95.348	100.052	72.234	71.325	69.461	70.326	98.196	98.254	101.148	93.146	76.434	76.832	82.1
SCJFLR1013C10.g	GS1_SS_02162_07936	SCJFLR1013C10.g_SS	Lipid metabolism	.	.	Lipase
SCACCL6011G10.g	GS1_AS_24113_06923	SCACCL6011G10.g_AS	.	.	.	.	71.058						67.386		73.344		67.928		76.232		81.954	73.74	65.32	69.736			64.52	71.473	80.134	80.842	68.933	76.955	75.642	74.468	96.17	99.27	84.201	84.736	83.723	91.438	84.775	88.153	95.01	97.354	85.234	88.652	96.958	82.682	100.101
SCMCSB1115D10.g	GS1_AS_24110_17334	SCMCSB1115D10.g_AS	Others	kinase/phosphatase	Transporters	ABC1 family (ABC1)	69.788									86.272			79.96									73.156	84.943			70.691	78.017						57.976	75.323	60.325		164.248	174.298			76.885		55.316
SCJLST1020A11.g	GS1_AS_24105_07005	SCJLST1020A11.g_AS	.	.	.	.																						59.902		61.396				62.666		57.746		66.216			60.257		62.066	54.923		62.01			62.78
SCJLLR1108G12.g	GS1_SS_02175_18224	SCJLLR1108G12.g_SS	.	.	Stress	response to virus	111.453	111.011	121.315	124.406	117.434	115.792	122.163	125.179	119.536	112.108	130.372	126.2	112.781	118.76	128.826	126.527	119.634	123.61	117.138	117.374	139.829	136.964	134.024	139.244	134.82	137.649	135.239	131.695	134.356	138.593	144	136.586	126.616	126.431	122.224	121.743	139.976	140.912	141.02	141.318	120.184	126.08	129.582
SCEQAM1040C11.g	GS1_SS_02174_12576	SCEQAM1040C11.g_SS	.	.	.	Kelch domain-containing protein 4	69.988		77.862	77.626	77.116		74.651	77.029	81.109		84.301	84.231	70.599		86.778	80.937	74.165	76.867	72.948	78.124	94.23	90.4	89.661	94.072	94.465	91.424	84.346	84.458	108.56	100.48	104.052	111.175	101.87	99.771	99.325	103.948	96.893	89.669	95.905	98.24	80.294	92.664	93.513
SCEQLR1029E05.g	GS1_AS_15544_17573	SCEQLR1029E05.g_AS	Cell wall metabolism	Phenylpropanoid biosynthesis	Cell wall	Cinnamyl alcohol dehydrogenase (CAD)																					59.624			70.354																			60
SCEQAM1040D05.g	GS1_SS_02176_06003	SCEQAM1040D05.g_SS	.	.	.	.	87.76	89.083	87.912	95.694	85.533	95.288	94.396	96.704	96.519		100.675	103.164	90.777	94.646	101.952	100.198	98.197	100.244	101.871	97.271	113.238	109.143	114.885	104.388	104.694	111.794	111.646	108.008	123.878	122.368	126.494	125.204	117.699	121.546	119.04	121.027	123.046	127.499	129.417	121.251	114.476	120.71	121.83
SCQGRT1041B10.g	GS1_SS_02168_09302	SCQGRT1041B10.g_SS	Others	uncharacterized	.	Secretory carrier-associated membrane protein 3
SCAGSB1086G11.g	GS1_AS_24103_00025	SCAGSB1086G11.g_AS	Protein metabolism	chaperon	.	Chaperone protein clpB 1																																					64.488	61.78					61.587
SCCCAM1C04G03.g	GS1_SS_02167_13557	SCCCAM1C04G03.g_SS	.	.	.	.			77.725	83.19	71.073		75.308	82.22	79.285		87.336	79.747	73.76		82.944	84.686	87.257	87.625	87.288	87.637	103.053	104.104	108.884	100.394	101.662	109.084	107.281	101.79	96.158	94.462	96.646	100.54	72.852	69.57	69.148	69.909	95.554	95.388	98.167	90.786		78.544	83.125
SCSGHR1069H03.g	GS1_AS_15555_03710	SCSGHR1069H03.g_AS	.	.	.	.																																					62.256	60.455
SCVPFL1133E11.g	GS1_AS_24097_07385	SCVPFL1133E11.g_AS	Carbohydrate metabolism	.	.	UDP-glycosyltransferase 74E1	115.508	115.813	105.078	104.108	110.504	116.085	105.727	104.255	118.311	114.142	101.748	106.096	111.958	115.738	103.404	103.799	122.034	120.003	127.907	121.32	118.037	127.688	129.905	131.448	132.415	122.566	127.389	143.74	120.735	121.502	119.339	122.886	115.783	123.517	118.869	116.612	122.982	121.938	121.876	123.095	128.094	119.043	125.014
SCJFRZ2032D07.g	GS1_SS_02171_11294	SCJFRZ2032D07.g_SS	.	.	.	.	82.038		80.074	83.861	75.468	103.908	75.058	81.774	72.204	88.457	81.176	89.064	79.214	85.655	88.465	84.225	77.063	80.44	79.722	75.77	85.1	95.835	101.536	75.281	79.73	103.862	100.469	87.723	106.136	114.46	118.687	112.695	78.783	86.518	75.539	86.994	101.29	112.893	113.803	104.304	96.24	82.922	82.936
SCRLAM2048F04.g	GS1_SS_02169_06460	SCRLAM2048F04.g_SS	.	.	.	Ribonuclease 2
SCQSST1037B03.g	GS1_AS_15571_05536	SCQSST1037B03.g_AS	Redox Metabolism	Multicopper oxidase	Cell wall	laccase-like protein													66.418					61.318			62.692			65.882		60.523												54.721					61.473
SCCCLB1004D05.g	GS1_AS_15575_21603	SCCCLB1004D05.g_AS	.	.	Stress	response to oxidative stress											59.2												63.558	63.854		59.444			68.5	67.614		59.623					63.304	68.531		58.74			65.996
SCEZAM1080D08.g	GS1_AS_15603_17020	SCEZAM1080D08.g_AS	.	.	Nucleic acid metabolism	.																	88.061	61.629
SCCCRZ1004E10.g	GS1_AS_24114_02270	SCCCRZ1004E10.g_AS	.	.	.	Polyadenylate-binding protein 1-like			68.383																										69.709	65.728		61.385					64.503	68.17		61.768			67.584
SCSGHR1066F10.g	GS1_AS_15594_18057	SCSGHR1066F10.g_AS	.	.	Receptors	receptor Ser/Thr kinase									71.997		60.946				59.363							69.78	67.56	67.492		65.297		64.993	70.222	70.432	67.585	66.706	68.777	73.636	71.229	69.817	72.098	70.354	66.085	66.364		72.087	82.521
SCEZRZ3019F06.g	GS1_AS_15581_16941	SCEZRZ3019F06.g_AS	Unknown	uncharacterized	No matches	non-coding																																									98.604	63.007
SCMCRT2105E09.g	GS1_AS_15625_18638	SCMCRT2105E09.g_AS	.	.	Protein metabolism	Chloroplast ribosomal protein L1 (At3g63490/MAA21_120)													82.985																												68.981
SCEQRT2025D06.g	GS1_AS_15620_05079	SCEQRT2025D06.g_AS	.	.	.	Pyruvate dehydrogenase E1 component subunit beta	65.786				74.045				71.754				74.532					64.872			67.864	69.444	71.633	79.133	68.187	63.511	69.57	75.368	68.271	63.392		60.043	63.274	72.952	68.65	72.352	69.005	72.811	64.056	66.882	77.766	73.213	71.576
SCVPFL1138B04.g	GS1_AS_24128_01847	SCVPFL1138B04.g_AS	Cell wall metabolism	Phenylpropanoid biosynthesis	Cell wall	4-coumarate-CoA ligase			69.042		73.08				64.705		63.303		73.844		67.824						64.606	67.06	66.236	82.491		75.403	80.894	73.55	66.614	58.478		67.26	62.388		58.943	62.698	70.051	58.048		73.396	71.337	63.481	65.9
SCCCCL4004A10.g	GS1_AS_15616_19397	SCCCCL4004A10.g_AS	.	.	other	.			71.086		72.512				67.893		62.939		70.903		64.765			60.249			66.589	66.026	68.48	64.838	66.885	62.21		64.946	67.933	66.498	68.182	62.036	68.754	69.03	69.215	68.812	68.563	71.469	65.125	60.441	69.231	64.426	76.928
SCCCAM2C07A04.g	GS1_AS_24134_05702	SCCCAM2C07A04.g_AS	Signal Transduction	.	.	Rop guanine nucleotide exchange factor 1 (RopGEF1) (Kinase partner protein-like) (KPP-like)																																55.336								59.44			57.328
SCEQRT2095D03.g	GS1_AS_24133_15168	SCEQRT2095D03.g_AS	.	.	Amino acid metabolism	Branched-chain amino acid aminotransferase-like protein (EC 2.6.1.42)
SCRUHR1075F06.g	GS1_AS_15629_19762	SCRUHR1075F06.g_AS	.	.	Small GTPases	RecName:Serine/arginine repetitive matrix protein 1																											64.353		63.829		65.068	63.018					64.67	65.288		59.028			56.393
SCBGLR1113E01.g	GS1_AS_24161_01229	SCBGLR1113E01.g_AS	Unknown	Uncharacterized	.	.	141.213	143.034	107.732	101.429	142.158	144.951	99.061	99.492	146.183	134.102	102.672	103.053	132.947	140.489	103.864	103.11	126.224	133.285	117.206	135.422	141.82	138.564	124.516	145.468	141.392	128.202	135.683	126.762	111.2	111.458	115.377	115.782	126.398	135.667	128.475	126.099	110.603	121.424	120.576	109.958	125.82	131.277	139.556
SCCCHR1004E11.g	GS1_AS_24158_18312	SCCCHR1004E11.g_AS	.	.	Stress	Xanthine dehydrogenase
SCBFFL1144D08.g	GS1_AS_24156_02091	SCBFFL1144D08.g_AS	Unknown	uncharacterized	.	.	82.272		69.643		78.848				81.113		64.785		78.261					55.203				58.318	62.638	65.046		65.026	66.12		66.698	71.972	73.598	66.782	62.373	64.122	65.134	64.971	70.019	78.3	75.382	64.335	71.07	63.546	72.195
SCEZRZ3095B02.g	GS1_AS_15649_18742	SCEZRZ3095B02.g_AS	DNA metabolism	helicase	Nucleic acid metabolism	double-strand break repair					74.789				69.085						62.077
SCCCRT2004D12.g	GS1_AS_24151_07249	SCCCRT2004D12.g_AS	.	.	.	Syntaxin-52
SCVPFL1140D05.g	GS1_AS_24143_05053	SCVPFL1140D05.g_AS	DNA metabolism	Helicase	.	Putative SWI/SNF-related matrix-associated actin-dependent regulator of chromatin subfamily A member 3-like 3
SCBGAM1093B03.g	GS1_AS_15694_00310	SCBGAM1093B03.g_AS	.	.	.	RecName:Protein vip1															68.836	69.166																56.398					60.701
SCSGFL5C08F02.g	GS1_AS_24204_03458	SCSGFL5C08F02.g_AS	Signal Transduction	uncharacterized	.	Auxin response factor 14							63.819	67.82			71.998				59.344	72.044													92.598	77.57	74.877	88.429					88.206	87.978	74.925	88.783
SCBFRT1071C02.g	GS1_AS_24191_15598	SCBFRT1071C02.g_AS	Signal Transduction	transcription factor	Transcription Factor	MYB-like protein							64.225				67.176		73.664		64.318	68.964							69.3			67.484			69.62	65.514		64.699					67.094	70.262	67.943	61.422			66.304
SCCCRT1002H09.g	GS1_AS_15717_01453	SCCCRT1002H09.g_AS	Others	.	.	Cellular nucleic acid-binding protein
SCSFHR1043B04.g	GS1_AS_24173_00084	SCSFHR1043B04.g_AS	Unknown	no matches	.	.									65.879		66.746	75.089
SCEZRZ3099H05.g	GS1_AS_15714_03979	SCEZRZ3099H05.g_AS	Unknown	uncharacterized	.	RecName:Vegetative cell wall protein gp1
SCJLFL4098D03.g	GS1_AS_24171_05555	SCJLFL4098D03.g_AS	Unknown	no matches	.	.																																					59.368	60.382					60.877
SCJLST1025D08.g	GS1_AS_24186_14789	SCJLST1025D08.g_AS	.	.	No matches	RecName:E3 ubiquitin-protein ligase MARCH11
SCCCST1007G06.g	GS1_AS_15703_06323	SCCCST1007G06.g_AS	.	.	.	.
SCAGRT2039C10.g	GS1_SS_18965_07899	SCAGRT2039C10.g_SS	Signal Transduction	transcription factor	.	NAC-domain containing protein	101.065	101.428	99.113	91.358	99.83	105.257	88.869	88.035	100.325	109.923	94.74	95.818	104.622	93.476	98.984	93.78	80.35	82.731	83.638	78.382	101.27	108.708	118.81	106.027	99.789	106.782	108.367	103.327	90.741	91.142	97.298	93.926	75.602	66.98	65.218	61.4	95.552	93.214	99.674	98.433	72.134	71.184	80.872
SCEQRT1026A08.g	GS1_SS_18964_01910	SCEQRT1026A08.g_SS	Senescence and cell death	.	.	Copine-3
SCCCLR1022E03.g	GS1_AS_24208_16000	SCCCLR1022E03.g_AS	Protein metabolism	Ribosomal protein	Protein metabolism	Ribosomal protein L35A	110.628	117.167	109.901	101.733	113.9	108.673	105.792	103.809	110.456	112.906	113.417	106.069	113.185	107.47	107.102	106.453	91.447	94.433	89.774	99.89	111.95	104.854	98.866	118.322	116.684	105.326	104.49	96.792	108.68	99.722	102.26	114.428	103.645	109.123	106.792	104.605	116.982	113.95	102.118	120.01	86.145	107.49	112.649
SCQSFL3038C04.b	GS1_AS_24205_07258	SCQSFL3038C04.b_AS	Unknown	Uncharacterized	Receptors	Receptor Ser/Thr kinase-unclassified	78.738		73.773		78.378				77.291		61.139		80.781		65.641	72.979								68.498																	91.643
SCRFLB1056D05.g	GS1_AS_24218_01518	SCRFLB1056D05.g_AS	Others	.	.	E3 ubiquitin-protein ligase MARCH8
SCVPRZ3028C03.g	GS1_AS_24211_00168	SCVPRZ3028C03.g_AS	.	.	.	LanC-like protein 2
SCJFRZ3C02B08.g	GS1_AS_15759_04862	SCJFRZ3C02B08.g_AS	.	.	.	RecName:Putative protein TPRXL											62.207						64.414	71.036	68.938	73.58	68.36	87.71	79.35	91.145	74.199	82.838	78.522	75.98	71.287	77.592	73.642	72.721	69.458	84.589	70.241	75.825	73.355	84.752	70.012	81.01	88.053	74.102	76.417
SCEPFL4173E10.g	GS1_AS_24241_16878	SCEPFL4173E10.g_AS	.	.	Transcription Factor	bZIP																							66.741							62.779					60.778		63.28	62.99	65.988	58.008			65.544
SCRULB1058H02.g	GS1_AS_24229_04323	SCRULB1058H02.g_AS	Unknown	no matches	.	.	82.38		74.58	85.31	77.89	95.399	79.06	81.856	74.976	90.482	86.96	89.697	77.75	81.688	92.398	87.602	83.443	87.214	87.674	80.782	98.729	100.16	111.111	101.185	95.211	104.031	103.212	97.485	99.459	100.826	110.524	103.697	89.418	88.94	87.369	91.574	100.159	102.67	111.764	100.038	97.131	93.44	99.34
SCBFFL4116C05.g	GS1_AS_24235_02850	SCBFFL4116C05.g_AS	Unknown	uncharacterized	.	.	74.96		74.802	73.48	79.798		67.812		80.86	91.637	68.658		78.265		75.93								66.248	68.337		74.831	70.931		66.012	70.439		63.482	63.949		67.194	66.808	71.272	69.45	66.012	63.792			75.821
SCJLRT1015D08.g	GS1_SS_18971_10319	SCJLRT1015D08.g_SS	.	.	.	Arginine/agmatine antiporter Arginine/agmatine antiporter	80.694		89.3	94.887	79.623		92.914	96.625	91.056		98.357	97.022	76.912		99.084	99.494	101.246	102.046	102.046	101.012	115.016	112.154	115.382	113.205	116.236	101.545	106.962	115.874	116.277	123.075	125.728	118.648	90.738	92.621	92.543	83.958	117.122	126.735	127.086	113.67	90.259	96.561	101.49
SCUTST3090C08.g	GS1_SS_18973_09185	SCUTST3090C08.g_SS	.	.	.	RecName:BTB/POZ and MATH domain-containing protein 1
SCCCRT2001H11.g	GS1_SS_18974_18896	SCCCRT2001H11.g_SS	Signal Transduction	transcription factor	Small GTPases	ARF (ADP-ribosylation factor)								72.631			79.788					71.9					65.062	62.722	65.279	84.702	70.942	79.603	71.656	73.577				62.704					83.652	68.786		94.848
SCQGLB1027C07.g	GS1_AS_15731_15413	SCQGLB1027C07.g_AS	Protein metabolism	chaperonin	Protein metabolism	Prefoldin subunit 4 (Protein C-1)																																					59.405	57.652		57.082
SCJLRT2050A02.g	GS1_SS_18980_08848	SCJLRT2050A02.g_SS	.	.	.	GLABRA2 expression modulator	104.886	103.374	121.73	126.711	112.895	105.848	126.858	126.91	115.323	112.462	129.959	129.87	113.152	111.062	130.348	129.194	121.298	119.05	124.874	122.789	133.948	138.494	143.291	140.956	133.866	139.16	142.154	134.651	134.102	133.144	138.452	136.692	123.19	116.78	115.168	111.78	143.824	137.772	143.856	143.019	120.768	115.666	124.054
SCCCRZ3004D05.g	GS1_AS_15735_06447	SCCCRZ3004D05.g_AS	.	.	.	Phosphatidylserine synthase 2
SCUTST3087H07.g	GS1_SS_18966_11406	SCUTST3087H07.g_SS	.	.	.	.	119.666	124.287	116.465	105.888	122.992	124.205	105.214	105.666	120.339	131.594	111.342	115.812	128.242	121.817	116.792	111.622	114.072	110.453	118.968	120.613	114.54	129.238	134.138	125.751	134.436	130.486	130.248	129.914	108.199	116.316	124.014	115.964	121.046	127.165	119.48	120.83	114.962	129.679	124.036	117.868	134.293	128.703	130.448
SCCCLR2004D04.g	GS1_SS_18967_08671	SCCCLR2004D04.g_SS	.	.	.	RecName:Vegetative cell wall protein gp1
SCUTST3088E02.g	GS1_SS_18969_01814	SCUTST3088E02.g_SS	.	.	.	RecName:Vegetative cell wall protein gp1
SCEZLR1009F04.g	GS1_SS_18970_21585	SCEZLR1009F04.g_SS	.	.	Transporters	(P93643) Phosphate/phosphoenolpyruvate translocator	99.886	101.792	126.617	132.33	113.811	97.906	133.83	137.082	109.601	99.763	145.9	137.675	108.035	103.896	140.125	141.818	114.868	106.62	115.986	109.96	132.326	130.262	131.306	132.157	132.641	126.722	124.512	134.212	138.521	137.238	142.34	140.418	104.101	95.28	102.658	94.322	139.272	139.353	142.266	136.834	96.169	106.084	111.603
SCSGST3121E03.g	GS1_SS_18935_04298	SCSGST3121E03.g_SS	.	.	.	.											63.852				61.646		61.681	62.605				63.769	73.111	72.087	66.061	64.786	66.626	74.321	66.889	69.02	76.076	61.256	58.786	63.968			71.674	64.331	71.922	69.396			59.862
SCVPRZ3025H08.g	GS1_AS_15789_20023	SCVPRZ3025H08.g_AS	.	.	Protein metabolism	Plasma membrane H+-ATPase (EC 3.6.1.3)									73.197									58.208					66.836	66.2		61.523		65.477	69.039	67.754		63.512	67.887	69.914	67.81	73.253	69.23	71.535	62.669	63.932	70.74	66.46	77.655
SCJFRZ3C03A08.g	GS1_AS_15771_06943	SCJFRZ3C03A08.g_AS	Unknown	.	.	RecName:Nucleolar and coiled-body phosphoprotein 1
SCRLRZ3043D05.g	GS1_AS_15787_07165	SCRLRZ3043D05.g_AS	.	.	.	Mitochondrial import protein mmp37, mitochondrial precursor (Mitochondrial matrix protein of 37 kDa)															62.17									63.237												62.026	60.655	57.964		56.882		69.722	65.582
SCUTST3087E03.g	GS1_SS_18963_10075	SCUTST3087E03.g_SS	Unknown	uncharacterized	.	RecName:Transcription factor MYB1R1
SCCCCL4015E04.g	GS1_SS_18956_15180	SCCCCL4015E04.g_SS	Cell cycle	uncharacterized	Cell cycle	ras p21	95.586		126.172	120.722	103.97	95.86	118.418	111.22	113.667	99.354	106.854	124.117	103.235	107.3	118.344	112.276	90.824	98.906	91	81.252	126.819	116.198	105.119	119.316	114.124	103.758	98.765	107.724	61.09	70.769		58.794	136.606	107.135	109.856	129.639	67.646	77.406	67.71		137.055	120.65	125.07
SCCCLR1072C04.g	GS1_AS_15765_07605	SCCCLR1072C04.g_AS	.	.	.	Protein FBL4
SCUTST3086G08.g	GS1_SS_18958_10213	SCUTST3086G08.g_SS	.	.	.	RecName:Probable transmembrane ascorbate ferrireductase 2
SCSBST3100B04.g	GS1_SS_18947_06930	SCSBST3100B04.g_SS	.	.	.	Armadillo repeat-containing protein 7	96.792	105.084	91.21	85.945	96.374	113.173	87.054	85.461	95.18	90.179	89.734	87.856	79.324	98.852	91.042	86.235	82.328	83.492	75.292	87.288	105.286	96.91	86.404	103.358	100.913	83.525	82.414	85.466	103.316	107.256	112.405	108.324	96.108	97.371	93.892	95.736	107.708	114.485	107.21	110.484	77.35	96.597	101.463
SCUTST3084C11.g	GS1_SS_18949_03741	SCUTST3084C11.g_SS	Redox Metabolism	Multicopper oxidase	Cell wall	laccase-like protein	98.16	94.405	73.478	87.384			88.722	105.544			90.86	110.458			99.458	71.859	93.633				88.214	68.966		101.772	100.412			89.602						65.753	89.502		62.566			62.61		95.066	85.38
SCUTLR1037C07.g	GS1_AS_15768_19035	SCUTLR1037C07.g_AS	Carbohydrate metabolism	Fructose/Mannose/Galactose	Cell wall	Alpha-galactosidase			72.456	71.351																									60.432	64.584	66.096	56.523					63.924	65.126		66.192
SCSFSB1101B07.g	GS1_SS_18943_03394	SCSFSB1101B07.g_SS	Unknown	uncharacterized	.	.	82.028	91.916	90.194	92.262	87.225	93.764	94.862	99.391	83.578		109.079	97.356	71.176	86.184	99.636	107.956	87.266	86.522	89.041	86.137	102.284	102.793	103.26	99.631	97.088	96.088	91.22	99.928	127.592	128.414	132.804	130.706	91.276	96.326	96.764	85.959	129.96	131.034	133.588	128.33	83.962	99.011	102.204
SCSGST3121D12.b	GS1_SS_18946_12254	SCSGST3121D12.b_SS	.	.	.	.	115.864	114.088	131.108	132.224	129.51	112.763	133.208	132.726	129.226	118.652	137.832	138.572	122.104	122.904	137.484	132.646	129.717	133.024	133.813	131.865	145.652	149.574	150	149.68	145.128	145.38	147.439	144.036	132.425	140.153	147.308	134.102	137.032	144.932	139.632	131.678	138.104	144.07	146.806	137.71	140.318	142.06	145.526
SCCCST1004A07.g	GS1_SS_18938_20926	SCCCST1004A07.g_SS	Signal Transduction	kinase/phosphatase	Protein kinase	SNF-like kinase	101.118	122.004	102.346	133.53	113.842	108.68	126.646	105.378	103.983	131.455	119.884	130.964	119.964	105.947	129.934	122.586	117.694	117.1	117.08	125.56	126.554	151.267	156.588	132.963	131.783	147.894	159.435	134.558	125.055	127.829	132.538	129.276	104.596	114.436	122.88	105.77	125.882	120.57	125.19	124.804	115.21	129.536	129.464
SCEPSD2007F10.g	GS1_AS_15767_00527	SCEPSD2007F10.g_AS	Transport	.	.	RecName:Sucrose transport protein SUT1
SCCCLR2C03E09.g	GS1_SS_18941_10006	SCCCLR2C03E09.g_SS	Development	transcription factor	Amino acid metabolism	choline kinase	117.247	115.389	143.647	131.093	113.569	123.675	131.817	127.476	128.142	154.733	125.975	126.999	153.922	125.505	122.476	128.47	110.7	113.804	109.972	129.26	120.91	127.04	131.044	125.976	127.98	133.475	123.817	132.33	78.528	72.845		74.86	104.51	106.716	115.45	110.532	79.654	71.802	64.292	80.76	116.926	122.026	125.528
SCCCLR1076E04.g	GS1_SS_18932_07716	SCCCLR1076E04.g_SS	.	.	.	Cysteine proteinase inhibitor 3
SCQGLR2017F06.g	GS1_SS_18934_16082	SCQGLR2017F06.g_SS	Phorphyrin and chlorophyll metabolism	oxidoreductase	Bioenergetics	Probable NADPH:quinone oxidoreductase 1	130.818	118.739	147.624	146.777	132.486	123.006	151.08	144.77	138.068	122.348	158.98	134.713	127.352	131.085	135.288	148.084	135.164	127.068	130.538	130.758	147.547	134.298	136.976	143.958	146.808	129.902	128.325	143.088	150.742	143.125	144.324	150.498	139.474	136.437	137.56	137.918	150.495	141.286	142.378	147.834	129.376	136.44	141.042
SCEQRT1025D12.g	GS1_AS_15822_01764	SCEQRT1025D12.g_AS	.	.	.	RecName:Epstein-Barr nuclear antigen 1
SCJFLR1073E05.g	GS1_AS_15828_15398	SCJFLR1073E05.g_AS	.	.	Protein kinase	casein kinase																																						52.764					60.486
SCCCLR1C02H04.g	GS1_AS_15831_05050	SCCCLR1C02H04.g_AS	.	.	.	Multiple RNA-binding domain-containing protein 1
SCRUAD1134G02.g	GS1_AS_15804_01245	SCRUAD1134G02.g_AS	.	.	.	.																							65.087	64.943
SCEZRZ3016G06.g	GS1_SS_18922_18909	SCEZRZ3016G06.g_SS	Transport	transporter	Transporters	Sugar transporters	141.03	135.708	139.522	148.334	133.564	137.398	149.95	147.868	132.652	101.902	137.086	156.27	97.711	131.65	154.964	141.404	158.422	155.033	162.168	166.062	163.98	146.805	135.617	162.935	171.814	124.243	123.426	175.244	122.75	133.22	144.372	130.546	136.312	139.464	142.49	132.595	119.424	138.478	137.067	120.515	153.556	141.482	142.939
SCJFRZ3C04A07.g	GS1_AS_15809_15643	SCJFRZ3C04A07.g_AS	Unknown	transporter	Protein metabolism	GDP-mannose transporter	132.222	121.231			117.255	136.466			123.834	89.725			91.042	119.31			137.786	133.692	150.15	143.791	129.336	130.896	134.874	139.367	153.418	111.431	102.183	154.684	73.348	74.142	80.166	75.464	129.802	142.272	126.411	129.404	76.996	74.282	81.866	73.57	145.209	131.752	134.206
SCSGST3120A04.g	GS1_SS_18923_17003	SCSGST3120A04.g_SS	.	.	Protein kinase	undefined	115.505	116.883	131.382	130.65	122.936	117.142	126.673	129.412	126.684	124.198	133.342	132.109	124.414	126.994	133.235	134.225	126.765	124.821	131.532	133.438	140.872	145.267	145.99	147.763	146.65	141.805	146.202	144.676	126.879	130.924	137.054	134.928	127.084	124.88	121.258	118.064	132.616	134.916	134.036	136.372	119.797	125.73	132.494
SCSGST3120A05.g	GS1_SS_18924_08302	SCSGST3120A05.g_SS	.	.	.	RecName:Putative esterase F42H10.6	98.574	90.614	97.694	97.356	101.927	99.314	95.342	98.19	107.594	97.886	102.359	107.116	102.461	104.36	106.33	103.261	101.885	103.397	106.576	105.868	117.61	112.959	115.302	112.338	115.086	116.21	113.716	118.165	108.132	111.462	117.43	115.029	104.544	109.039	106.018	107.609	109.446	119.144	122.126	111.29	108.972	112.146	115.666
SCCCLR1048A04.g	GS1_SS_18925_13603	SCCCLR1048A04.g_SS	.	.	.	Transcription initiation factor IIA subunit 2
SCJFRZ2005H01.g	GS1_SS_18926_10412	SCJFRZ2005H01.g_SS	Cell wall metabolism	Other glycan degradation	Cell wall	Pectate lyase							74.344	79.175			94.328					86.246	62.935				86.988	76.665	68.835	77.05	73.878	85.62	88.908	95.301	106.086	94.717	104.398	117.168					120.862	101.092	94.912	115.623			63.179
SCJFRZ3C03H08.g	GS1_AS_15791_14805	SCJFRZ3C03H08.g_AS	Pathogen Resistance	uncharacterized	Pathogenicity	R-gene	105.919	107.58	69.698		104.377	111.476	66.333		100.521	102.175	61.455		95.04	92.122					70.594	67.408	63.188	59.735	66.084	63.825		69.004	67.377	63.552				55.504	61.662	64.002	65.344	64.552	64.536	64.399	62.708	57.76		64.377	77.652
SCEPFL3080A12.g	GS1_SS_18927_02895	SCEPFL3080A12.g_SS	Unknown	uncharacterized	.	.	82.529	89.957	90.2	86.481	80.336	94.138	86.638	81.391	80.191	91.645	87.932	93.264	86.26	84.015	93.112	86.534	81.342	95.066	77.409	88.926	100.814	103.768	101.877	105.175	104.852	105.177	106.388	87.79	98.49	105.044	113.134	99.336	89.033	103.182	95.634	92.212	93.618	104.828	103.265	97.647	92.388	92.394	93.116
SCBGLR1099F04.g	GS1_AS_15792_17447	SCBGLR1099F04.g_AS	Signal Transduction	transcription factor	Transcription Factor	MYB-like protein	72.417		73.46		68.848		66.553		76.566		67.21		68.664		68.519	69.158		59.782			66.082	60.537	66.542	66.153	78.336	61.86		64.524	72.548	69.834	69.595	64.765	75.435	84.02	83.84	88.642	69.072	70.349	70.063	67.621	89.958	81.302	85.957
SCSGST3120F02.g	GS1_SS_18928_12947	SCSGST3120F02.g_SS	.	.	.	.					71.297		65.636		71.318		62.891				66.669	71.589						57.471		62.606								56.348					60.814	55.501	62.582	57.851
SCJFRT1005B10.g	GS1_AS_15796_17466	SCJFRT1005B10.g_AS	.	.	Lipid, fatty-acid and isoprenoid metabolism	calcineurin-like phosphoesterase-like protein.																											83.929	61.012		63.445		53.155			58.597		130.595	106.127					65.763
SCSGST3121A01.g	GS1_SS_18931_10879	SCSGST3121A01.g_SS	.	.	.	Protein transport protein SEC23											61.779										59.582	62.878	65.909	61.957				63.151	76.814	82.69	86.546	86.271					83.698	86.122	89.714	84.512			64.296
SCCCLR2C02D12.g	GS1_SS_18921_12375	SCCCLR2C02D12.g_SS	Light harvesting	chlorophyll binding	.	Chlorophyll a-b binding protein CP26, chloroplastic
SCMCST1050F07.g	GS1_SS_18918_07511	SCMCST1050F07.g_SS	.	.	.	.	112.099	115.022	113.347	119.85	120.577	110.763	117.606	113.567	124.465	128.005	117.918	123.022	130.07	118.528	125.802	117.588	120.208	123.11	121.645	128.424	141.284	151.02	151.084	140.454	139.58	153.268	153.393	128.438	131.083	131.905	133.022	134.046	121.253	128.036	123.64	118.2	131	135.678	134.661	131	110.311	129.311	133.549
SCCCRZ3001H03.g	GS1_SS_18919_10287	SCCCRZ3001H03.g_SS	Transport	Membrane transporter	.	ABC transporter	105.97	107.534	109.002	109.597	107.084	112.657	109.436	105.522	104.191	119.872	109.811	114.404	110.408	108.804	113.088	107.855	106.019	102.784	116.07	101.9	127.076	127.604	140.296	120.745	118.864	133.186	132.612	125.248	123.476	125.494	129.501	125.534	132.67	125.098	125.164	132.914	123.929	126.561	130.412	123.25	116.675	130.36	131.044
SCSGST3119G10.g	GS1_SS_18897_11351	SCSGST3119G10.g_SS	Unknown	uncharacterized	.	.	65.451	85.867	68.001	78.39	76.31		72.587	73.489	70.514	99.533	75.472	80.777	89.046		85.403	76.73	85.981	92.414	92.071	81.738	105.078	102.238	119.069	100.25	97.719	105.339	103.236	110.484	89.991	77.454	82.447	93.962	78.208	89.279	85.708	82.08	97.186	89.967	84.17	100.822	85.032	93.984	95.44
SCBGLR1097B08.g	GS1_SS_18908_00319	SCBGLR1097B08.g_SS	Lipid metabolism	protein-protein interaction	.	Ergosterol biosynthetic protein 28	88.143		72.202	84.798	79.862		93.368	76.639	93.055		68.082	97.117	74.89	82.012	90.412	70.516	102.383	93.82	75.221	90.574	121.37	92.422	85.834	100.916	108.526	96.257	85.033	120.352	72.822	62.041		63.873	74.912	74.472	71.51	75.18	71.995	62.988		67.622	82.578	80.668	85.713
SCEZRZ1015F03.g	GS1_AS_15850_21345	SCEZRZ1015F03.g_AS	Pathogen Resistance	uncharacterized	Pathogenicity	R-genes																													66.579		68.601	61.64						69.963		70.94
SCRLLR1038H04.g	GS1_SS_18890_03350	SCRLLR1038H04.g_SS	Unknown	uncharacterized	.	.	71.873		80.795	80.735	84.112		84.12	85.439	76.721	99.812	86.018	102.736	101.48		97.936	85.156	68.547	66.096		72.177	68.931	76.602	96.852	74.552	78.616	100.819	94.972	67.344	97.046	99.028	103.024	100.2	60.76	61.376	68.993	71.881	100.55	105.327	104.898	99.343	72.604	70.926	77.832
SCEZRZ3016C11.g	GS1_AS_15845_14765	SCEZRZ3016C11.g_AS	Signal Transduction	kinase/phosphatase	Protein kinase	putative RLCK											57.576															56.461				61.959			61.164		61.798	63.087		68.508			75.634	65.274	68.276
SCEPAM1018G02.g	GS1_SS_18912_05375	SCEPAM1018G02.g_SS	Unknown	uncharacterized	.	RecName:Mucin-19
SCJFRT1059C07.g	GS1_AS_15848_16166	SCJFRT1059C07.g_AS	Vitamin and Cofactor metabolism	ligase	Secondary metabolism	pantoate-beta-alanine ligase	92.743	96.218	90.084	72.313	95.684	99.018	77.7	79.046	90.86	97.778	73.672	75.306	95.817	84.576	80.432	72.909	62.903	65.144	73.68	69.738	70.774	72.956	75.054	74.717	75.07	76.258	76.991	79.78	68.517	67.916	68.138	66.425	74.012	79.27	74.99	76.049	70.56	71.529	73	69.835	90.62	73.494	82.379
SCUTLR1058E01.g	GS1_SS_18916_16484	SCUTLR1058E01.g_SS	.	.	Transcription Factor	AP2/EREBP	69.364		84.4	74.854	67.781		70.737	76.044	65.014	88.441	84.334		84.513		76.617	81.588	86.931	92.844	90.659	90.597	88.596	106.681	95.008	101.342	96.204	105.894	109.57	88.92					67.281	76.909	68.813	66.414		56.614			88.856	65.224	71.089
SCSGST3120A07.g	GS1_SS_18909_10682	SCSGST3120A07.g_SS	Unknown	uncharacterized	.	RecName:Formin-like protein 6
SCEZRZ3049D08.g	GS1_AS_15842_15268	SCEZRZ3049D08.g_AS	.	.	Protein kinase	Others	79.634		82.985		82.117		69.244		81.696		70.532		82.454		67.456	74.256	65.257	59.361			67.6	67.375	71.666	72.253		69.858	67.849	69.53	71.847	75.64	69.985	71.5			65.912	70.11	72.838	76.586	69.567	71.318	72.313	63.551	72.968
SCBGLR1120G03.g	GS1_SS_18910_09411	SCBGLR1120G03.g_SS	.	.	.	SS18-like protein 1
SCBFLR1046B03.g	GS1_SS_15957_11253	SCBFLR1046B03.g_SS	.	.	.	.	105.286	110.861	111.122	117.842	103.026	115.28	114.224	113.958	103.902	111.947	112.235	119.746	109.612	110.712	113.764	113.816	108.066	120.874	93.13	100.817	116.992	125.402	118.732	124.149	120.348	125.202	122.794	134.208	132.072	132.797	130.493	136.608	113.468	118.13	109.875	118.067	135.997	133.517	134.591	138.584	111.955	117.388	117.306
SCSGST3118F03.g	GS1_SS_18874_09175	SCSGST3118F03.g_SS	.	.	Library-specific	By domain	80.512				88.755		66.958	66.429	84.021		65.746		79.794		63.165		72.003	75.24	71.491	77.538	96.005	93.318	78.599	90.952	84.868	85.259	85.994	81.422	86.102	96.363	108.378	90.346	87.3	101.173	95.141	94.746	88.838	99.565	101.286	87.036	96.682	92.812	94.48
SCQSST1039H04.g	GS1_AS_15889_07655	SCQSST1039H04.g_AS	Unknown	.	.	.																											70.268	66.386
SCBGLB2072D02.g	GS1_SS_15958_12476	SCBGLB2072D02.g_SS	.	.	Receptors	Receptor Ser/Thr kinase-unclassified																						57.342	64.325	61.126		60.542			69.548	71.509	76.103	74.848					75.92	74.708	81.808	77.966
SCBFLR1083B07.g	GS1_SS_18871_00043	SCBFLR1083B07.g_SS	Flavonoid and anthocyanin metabolism	isomerase	.	.	84.118	86.389	87.972	85.841	83.606	93.862	82.467	81.542	89.256	90.109	85.72	90.218	99.394	86.354	85.563	83.601	85.393	86.79	79.44	79.103	93.01	95.881	102.865	96.903	94.22	106.393	105.444	97.026	94.168	94.118	97.012	95.622	86.961	87.982	85.908	87.523	94.118	93.564	92.663	95.118	91.27	86.83	93.617
SCRLFL1005F09.g	GS1_SS_20036_03488	SCRLFL1005F09.g_SS	.	.	.	.	88.884		100.07	82.468	87.301		85.904	85.982	91.376	96.428	82.95	89.797	92.77	81.948	90.02	83.606	74.91	77.456	78.328	77.466	81.57	89.789	90.307	87.824	82.296	87.501	90.144	83.515	86.485	87.994	81.893	80.26	75.886	78.11	78.426	79.382	82.933	85.26	81.91	80.396	82.19	74.91	83.418
SCEZRZ3096G08.g	GS1_SS_15959_14349	SCEZRZ3096G08.g_SS	Carbohydrate metabolism	several pathways (several putative substrates)	Cell wall	glucosyltransferase	94.684	98.848	100.917	100.966	109.929	93.093	108.767	113.235	107.617	91.538	103.145	125.133	98.899	105.642	119.268	112.434	107.839	107.418	113.733	112.72	109.371	123.951	122.02	128.752	123.924	114.044	122.964	125.316	127.286	128.399	128.466	133.468	113.412	122.643	119.923	112.514	139.648	131.993	130.962	142.634	132.872	128.466	130.726
SCSGST3117B12.g	GS1_SS_18868_08252	SCSGST3117B12.g_SS	.	.	.	Mitochondrial folate transporter/carrier
SCRLFL1014B12.g	GS1_SS_20026_19283	SCRLFL1014B12.g_SS	Pathogen Resistance	uncharacterized	Pathogenicity	R-gene	71.414		80.532	81.244	70.924		76.291	82.321	68.62	87.825	81.713	88.454	70.515		89.402	81.319	78.346	78.665	73.526	77.732	93.6	104.637	107.65	100.184	94.078	107.192	104.396	91.984	91.244	99.93	103.984	96.927	78.682	75.23	71.046	73.487	115.501	124.606	124.51	119.638	83.819	87.62	90.266
SCCCFL5001C08.g	GS1_SS_15961_04625	SCCCFL5001C08.g_SS	.	.	.	CST complex subunit CTC1 OS=Arabidopsis thaliana GN=CTC1 PE=1 SV=2	81.21		79.361	88.492	81.429	95.376	86.322	89.951	83.075		92.395	96.408			96.628	95.561	80.319	85.38	78.67	74.202	92.764	97.17	90.683	87.852	84.96	95.233	94.927	84.903	112.734	116.102	120.873	115.683	83.528	78.085	78.5	84.485	114.122	126.132	126.746	116.06	81.573	87.319	89.702
SCCCLR1024E01.g	GS1_SS_18865_10717	SCCCLR1024E01.g_SS	Pathogen Resistance	others	.	RecName:Sperm mitochondrial-associated cysteine-rich protein	109.785	102.428	83.876	89.587	120.079	102.812	74.856	74.052	110.862		71.608	93.636	86.208	113.604	91.247	72.423	134.172	110.43	122.088	126.926	131.94	126.122	118.61	132.642	135.983	102.096	102.212	149.507	66.338	63.424		67.462	116.993	95.174	100.388	114.18	73.822	69.776	63.269	64.734	94.678	109	111.966
SCEZRZ1014A03.g	GS1_SS_20028_01063	SCEZRZ1014A03.g_SS	Signal Transduction	kinase/phosphatase	.	Pantothenate kinase 2 (Pantothenic acid kinase 2)	83.452	89.501	116.88	113.926	88.934	96.009	114.198	111.818	97.008	129.791	119.136	120.278	123.891	94.678	120.708	115.968	89.862	81.925	93.234	93.236	100.736	119.062	132.896	99.624	99.694	136.003	133.197	100.452	110.521	114.268	121.276	114.146	97.839	95.335	91.928	95.724	112.624	117.419	121.096	110.112	99.711	92.384	97.483
SCEPAM2013G10.g	GS1_SS_18864_11279	SCEPAM2013G10.g_SS	.	.	.	Auxin response factor 15
SCSFLR2031F07.g	GS1_AS_15904_05746	SCSFLR2031F07.g_AS	Light harvesting	Uncharacterized	.	PsbP-like protein 1, chloroplastic
SCAGLR2033F10.g	GS1_SS_15948_12672	SCAGLR2033F10.g_SS	.	.	.	RecName:Serine/arginine repetitive matrix protein 3			101.906	119.769			121.054	119.745			117.292	113.253	67.384		100.554	123.124	82.071				70.901	72.644		82.282	78.646			69	139.266	133.8	145.089	144.926	58.052		66.44	66.586	148.986	134.46	137.196	152.176		69.212	75.4
SCBGST3104D07.g	GS1_SS_18862_01914	SCBGST3104D07.g_SS	Transport	others	.	Blue copper protein
SCCCCL3003D05.b	GS1_SS_15949_17667	SCCCCL3003D05.b_SS	.	.	Secondary metabolism	NADH-ubiquinone oxidoreductase, putative	123.656	115.976	131.568	137.886	130.629	120.614	137.639	138.839	137.864	122.623	145.772	140.394	128.273	131.234	142.782	143.604	142.866	138.992	141.348	139.43	148.615	148.724	153.383	150.463	156.092	145.6	145.434	154.588	145.147	139.555	140.722	146.312	139.847	143.945	140.637	138.376	146.67	140.744	142.862	143.103	149.908	144.362	147.931
SCUTLR2023C02.g	GS1_SS_20037_03386	SCUTLR2023C02.g_SS	.	.	.	Ribosome biogenesis regulatory protein homolog	104.381	103.75	122.364	123.724	112.596	105.197	120.194	123.825	117.572	96.726	126.25	131.746	104.036	115.699	133.464	125.678	119.386	120.204	119.549	125.262	143.563	135.076	126.952	142.519	144.38	121.092	125.152	131.951	143.377	144.132	147.446	145.891	127.548	130.638	131.23	129.26	141.263	149.72	147.188	145.542	113.296	133.396	136.058
SCEZRT2023B09.g	GS1_SS_15954_11159	SCEZRT2023B09.g_SS	.	.	.	Probable NADH dehydrogenase [ubiquinone] 1 alpha subcomplex subunit 12	125.936	121.193	141.327	136.199	135.442	127.741	137.977	135.848	138.129	131.106	145.25	135.238	134.667	133.334	138.729	139.281	147.259	142.07	151.518	148.122	152.999	146.888	151.096	149.358	155.936	147.076	149.658	155.147	148.752	150.192	156.45	149.665	142.198	139.854	136.667	136.699	151.776	157.568	154.658	150.126	144.272	138.966	145.069
SCRLFL1005G10.g	GS1_SS_20038_12115	SCRLFL1005G10.g_SS	.	.	.	RecName:Formin-like protein 5
SCCCRT1001F11.g	GS1_SS_15963_00938	SCCCRT1001F11.g_SS	.	.	.	.	113.64	114.198	122.18	116.002	114.882	117.834	117.46	116.178	115.304	109.252	119.956	121.104	106.874	114.869	121.871	119.03	110.348	112.038	111.444	112.492	128.848	123.98	121.642	127.573	125.252	121.555	122.668	118.907	132.715	124.259	128.384	135.108	120.97	122.079	121.639	119.613	135.362	132.693	130.199	135.054	116.858	126.522	131.929
SCCCLR1022F10.g	GS1_SS_18886_17506	SCCCLR1022F10.g_SS	.	.	Amino acid metabolism	glycine metabolism	147.122	146.369	151.211	162.294	162.775	142.029	158.636	162.306	150.112	135.032	169.616	159.007	139.516	149.474	155.663	171.228	148.381	138.848	146.962	142.456	152.15	155.176	156.095	164.588	154.084	152.531	137.998	167.314	163.308	152.662	155.48	165.322	150.306	144.052	142.895	143.533	164.746	155.904	154.484	163.548	145.73	149.034	152.467
SCJLST1025C01.g	GS1_SS_15970_13339	SCJLST1025C01.g_SS	.	.	.	D-amino acid dehydrogenase small subunit	84.754		83.094	70.037	81.836		64.336	69.772	84.682		75.829		71.636		68.676	73.43	59.67	62.652	68.314		85.754	80.71	86.891	81.574	80.119	67.462	69.636	75.299	77.184	78.283	81.132	82.568	76.488		60.591		81.437	83.178	84.142	81.56		68.427	79.588
SCJLST1022H09.g	GS1_SS_18884_21521	SCJLST1022H09.g_SS	.	.	Amino acid metabolism	L-asparaginase	133.486	128.316	134.848	120.277	138.956	127.614	126.923	127.008	142.61	141.656	120.632	115.949	151.003	138.432	124.433	121.561	109.226	112.842	105.512	122.234	144.97	125.172	135.052	137.32	131.422	131.557	139.87	116.702	144.098	146.447	147.103	141.968	135.578	137.102	138.378	133.097	139.586	151.079	145.103	139.212	116.946	133.78	141.53
SCSBAM1088E12.g	GS1_SS_15971_02238	SCSBAM1088E12.g_SS	.	.	.	RecName:F-box protein At2g16365	100.757	104.677	94.136	105.619	104.313	111.078	102.662	96.055	102.44	109.368	94.154	111.668	101.445	109.229	106.88	96.997	106.838	104.972	117.126	110.586	123.432	109.097	117.852	122.41	120.189	108.922	105.762	125.726	125.016	131.394	133.331	131.823	128.312	119.943	120.886	132.403	110.952	136.702	133.626	115.917	118.408	124.044	125.344
SCJLRT1014B07.g	GS1_SS_18878_21574	SCJLRT1014B07.g_SS	.	.	Cell cycle	Chloroplast FtsZ-like protein	83.151		89.154	93.5	87.137		94	94.175	92.225		96.51	103.742	78.398	83.249	104.15	99.173	92.341	93.516	85.321	91.162	117.018	109.834	104.13	109.773	109.304	102.378	101.209	98.39	121.449	120.903	123.171	123.24	104.753	101.716	101.904	100.703	124.984	121.799	125.529	124.303	91.736	105.521	110.837
SCSGST3118G07.g	GS1_SS_18877_08708	SCSGST3118G07.g_SS	.	.	.	RecName:Cell number regulator 8
SCRULR1042C02.g	GS1_SS_20025_13472	SCRULR1042C02.g_SS	.	.	.	RecName:Uncharacterized PE-PGRS family protein PE_PGRS46 RecName:Uncharacterized PE-PGRS family protein PE_PGRS46			91.098	91.182			94.098	95.682			103.134	94.106			86.038	102.377					79.582	64.295	66.319	74.912	78.1			81.168	138.614	124.982	131.726	141.902			60.346		133.738	130.086	126.958	131.538		65.132	63.219
SCRUFL1023G01.g	GS1_SS_20020_13566	SCRUFL1023G01.g_SS	.	.	.	Sigma factor sigB regulation protein rsbQ	76.963		86.682	88.416	81.143		92.945	92.46	88.426		96.393	88.779	85.887		91.352	99.078	88.182	89.916	87.912	87.378	94.775	104.876	101.436	95.552	92.39	100.459	102.28	98.146	69.638	66.668	74.921	75.326	78.791	82.837	74.15	68.21	75.628	67.778	72.446	72.063	83.162	74.704	81.76
SCBFLR1039G06.g	GS1_SS_20019_21482	SCBFLR1039G06.g_SS	.	.	Protein kinase	undefined	71.566		77.353	93.529	78.514		90.995	84.557	79.46		95.418	89.717			87.71	97.176	93.53	88.65	98.716	94.181	107.389	99.7	89.098	89.919	112.87	79.322	80.528	115.214	114.858	117.05	124.742	116.27	87.232	88.015	88.446	82.886	112.571	119.557	120.621	111.312	88.79	87.974	93.678
SCJFRZ3C07G02.b	GS1_SS_15942_00946	SCJFRZ3C07G02.b_SS	.	.	.	.	76.772		87.234	85.004	78.904		84.881	87.703	80.386	96.467	87.028	90.024	88.077	85.417	87.982	87.059	81.33	90.07	79.76	86.436	99.236	105.542	101.832	103.423	92.562	111.174	108.219	96.774	102.344	115.328	120.25	108.471	87.736	97.058	89.222	87.952	108.337	124.366	121.739	113.996	93.617	91.533	93.813
SCCCCL4001D08.g	GS1_SS_18846_15364	SCCCCL4001D08.g_SS	.	.	Transcription Factor	F-box family protein	123.63	127.536	135.76	141.444	135.678	118.341	140.346	135.774	126.426	135.087	138.56	142.658	136.825	117.222	139.77	138.52	136.762	133.504	144.235	141.337	138.944	160.232	156.558	162.262	150.927	153.696	156.848	151.081	142.508	143.19	146.633	145.575	141.017	136.462	139.502	130.601	148.663	148.571	146.701	150.582	146.541	139.28	150.474
SCEQRT2095C02.g	GS1_SS_20005_10122	SCEQRT2095C02.g_SS	.	.	.	Probable glutathione S-transferase zeta-class 2	69.246	83.849	79.328	81.076	75.086		79.755	73.278	77.644	91.581	79.341	86.047	87.28		82.675	82.08	69.83	64.978	70.374	70.788	78.652	90.756	102.757	82.72	73.06	94.829	96.852	78.818	93.694	92.545	87.664	90.1	81.202	82.992	84.198	85.734	93.47	97.142	88.284	91.664	85.433	78.466	94.258
SCCCCL5001B02.g	GS1_SS_15943_15575	SCCCCL5001B02.g_SS	.	.	Transcription Factor	Others	87.091		88.695	85.502	90.795	98.188	89.944	88.011	96.942	101.136	99.32	91.108	91.53	87.185	94.76	94.814	96.883	92.847	102.166	95.595	110.431	106.397	110.862	105.57	113.733	106.296	103.004	111.256	103.472	92.686	101.335	106.412	99.57	99.561	96.913	94.53	102.916	96.218	89.894	99.738	100.78	96.085	100.146
SCEZLB1008B05.g	GS1_SS_18841_09210	SCEZLB1008B05.g_SS	.	.	.	Metal transporter Nramp1
SCRLFL1011C03.g	GS1_SS_20007_09791	SCRLFL1011C03.g_SS	.	.	.	.	114.643	108.784	105.255	101.504	109.351	130.228	100.262	100.172	116.541	104.956	103.37	101.468	94.598	118.623	100.746	102.701	103.446	104.623	108.896	105.002	114.814	110.358	112.299	107.816	113.79	106.382	104.979	114.038	119.854	123.536	127.405	125.011	115.094	117.64	111.652	118.244	120.324	128.358	128.138	124.897	117.232	115.139	119.274
SCCCCL3002B12.b	GS1_SS_15937_13944	SCCCCL3002B12.b_SS	.	.	.	Protein DEK	125.764	122.718	137.2	142.434	132.991	130.683	139.506	147.739	137.946	122.516	147.308	152.65	120.758	137.173	151.058	148.409	148.036	147.32	148.664	149.802	159.702	160.015	158.354	161.349	161.145	154.454	153.378	161.096	164.156	162.744	158.285	166	153.232	159.474	153.677	156.102	165.38	162.697	163.015	166.58	153.178	162.058	160.89
SCJFRZ1007D02.g	GS1_SS_18848_14639	SCJFRZ1007D02.g_SS	Lipid metabolism	Acyltransferases	Lipid, fatty-acid and isoprenoid metabolism	Putative lecithin-cholesterol acyl transferase	70.355				77.029				74.71								65.861	63.13	72.587		75.52	60.181	68.328	71.814	68.606			87.905				57.373	91.072	82.418	84.705	87.801	72.438	52.826		61.21	94.04	92.818	97.944
SCSFRT2067B01.g	GS1_SS_20008_20516	SCSFRT2067B01.g_SS	.	.	Pathogenicity	.	95.802	97.579	101.575	109.206	103.077	104.864	105.822	113.696	106.9	108.362	117.667	118.758	103.602	104.806	117.917	116.649	114.684	118.829	113.833	115.064	131.625	131	127.272	131.952	126.664	127.278	126.531	126.164	123.802	124.476	129.19	127.672	125.138	123.523	120.678	122.632	128.419	133.971	133.077	126.712	122.93	125.338	127.388
SCEZAM1080H07.g	GS1_SS_15940_09158	SCEZAM1080H07.g_SS	Protein metabolism	elongation factor	.	Elongator complex protein 3
SCVPLB1020A04.g	GS1_SS_18847_01946	SCVPLB1020A04.g_SS	Others	uncharacterized	.	Alpha-L-fucosidase 3
SCCCRZ1001C08.g	GS1_SS_15935_02171	SCCCRZ1001C08.g_SS	RNA metabolism	ribosomal protein	.	60S ribosomal protein L4-1 (L1)	84.507	101.82	94.338	97.14	91.488	94.034	99.465	100.255	86.472	96.452	107.285	107.738	92.449	87.308	108.422	102.564	101.13	104.463	98.39	102.835	124.179	114.05	116.589	126.329	128.83	117.448	115.149	114.333	129.092	115.059	120.394	131.261	122.344	118.088	117.388	117.934	130.573	120.066	118.179	129.379	102.786	118.52	122.028
SCBGLR1118A02.g	GS1_SS_15936_09438	SCBGLR1118A02.g_SS	.	.	.	E3 ubiquitin-protein ligase RNF167
SCVPRZ2044E11.g	GS1_SS_20016_04334	SCVPRZ2044E11.g_SS	.	.	.	Vesicle transport protein GOT1B
SCCCST1003F01.g	GS1_SS_20018_14411	SCCCST1003F01.g_SS	Others	GTPase	.	.	123.048	118.622	124.402	124.257	126.638	128.536	123.826	115.6	131.343	129.024	119.21	122.412	127.632	131.978	117.075	117.494	123.428	120.386	112.694	126.417	137.757	134.28	127.95	141.799	137.778	138.102	137.704	131.454	126.22	134.419	136.769	130.989	127.278	121.788	123.16	126.527	127.056	136.413	137.558	131.521	127.016	122.693	129.616
SCJLRT1014H03.g	GS1_SS_15946_21311	SCJLRT1014H03.g_SS	.	.	Protein metabolism	Pre-rRNA processing protein RRP5	98.496	109.694	99.591	92.414	98.162	119.973	89.586	95.662	91.636	89.56	96.425	99.678	82.81	99.738	102.238	95.881	76.936	86.963	69.469	81.142	116.81	97.321	79.106	113.34	97.996	88.286	89.401	79	119.203	122.933	131.363	122.366	114.412	112.69	113.087	117.068	121.122	126.513	127.571	124.596	81.914	114.159	116.902
SCSFST3082E05.g	GS1_SS_18852_03313	SCSFST3082E05.g_SS	Unknown	.	.	.			65.999	78.134			78.922	73.88			79.832	79.912			82.344	82.137		57.294	66.126		65.607	58.77							88.294	76.17	79.82	87.246	64.894	62.417	62.301	59.598	90.887	81.916	84.389	84.685			66.077
SCJFRZ3C08E05.g	GS1_SS_15947_13890	SCJFRZ3C08E05.g_SS	AminoAcid and nitrogen metabolism	decarboxylase	.	Lysine decarboxylase-like protein At5g11950	81.096		99.709	109.002	89.982		108.516	95.89	105.043	101.868	89.382	114.388	112.032	90.498	114.116	109.555	109.939	112.584	140.662	109.47	124.174	123.905	144.31	124.959	118.582	122.278	109.478	153.44					144.188	101.773	109.765	135.766					113.279	106.834	120.786
SCQGRT1045A06.g	GS1_SS_18849_21332	SCQGRT1045A06.g_SS	.	.	Nucleic acid metabolism	regulation of transcription, DNA-dependent	106.886	104.668	117.434	119.121	110.372	107.498	120.286	116.218	117.486	108.346	121.533	123.262	112.532	112.822	119.848	119.662	119.867	115.991	105.461	106.043	131.394	130.587	129.092	134.438	133.416	131.076	128.553	131.638	135.1	131.619	132.839	137.158	122.894	108.735	114.481	114.152	137.82	131.04	135.316	135.16	118.467	113.17	122.864
SCMCRZ3068C02.g	GS1_SS_15944_21765	SCMCRZ3068C02.g_SS	.	.	Development	Polycomb group protein CURLY LEAF			90.224	98.302	69.657		100.558	95.823	69.522		103.618	85.924	69.377		86.822	98.962	90.268	84.064	89.044	73.984	99.536	97.315	98.484	99.348	93.134	93.411	90.056	108.812	133.821	124.664	129.108	136.59	85.015	73.839	80.728	82.579	133.057	125.964	127.613	129.977	76.73	79.109	87.886
SCCCLR2004G12.g	GS1_SS_18856_00961	SCCCLR2004G12.g_SS	Unknown	others	.	RecName:Serine/arginine repetitive matrix protein 2	105.814	101.819	80.622	84.06	115.274	106.806	93.289	72.822	117.584	90.732	75.904	113.57	90.816	110.132	105.62	89.422	156.332	149.66	169.654	153.916	107.774	158.946	178.069	145.13	164.584	148.776	133.348	179.423	77.592	85.327	94.058	78.849	109.7	127.345	107.784	89.794	150.438	100.01	107.154	146.816	162.908	112.285	109.37
SCJFRZ3C07H07.b	GS1_SS_15945_05631	SCJFRZ3C07H07.b_SS	.	.	.	Adenylosuccinate synthetase, chloroplastic
SCEQLB1064H03.g	GS1_SS_18854_08475	SCEQLB1064H03.g_SS	.	.	.	.											62.798	74.034			72.189														72.119	73.371	81.174	69.06					65.36	70.528	78.856	58.992			61.039
SCSFAD1108H10.g	GS1_SS_19998_04413	SCSFAD1108H10.g_SS	Cell wall metabolism	Polysaccharide biosynthesis	Cell wall	1,3-beta-glucan synthase (putative callose synthase)			71.852								67.882				80.422	69.3	64.725	64.639	65.37		90.445	85.054	84.854	85.768	80.042	78.14	87.542	75.032	87.448	95.614	102.648	92.686	63.3		62.75		96.728	98.536	108.704	99.512		64.633	75.543
SCJLFL1054B04.g	GS1_SS_20004_12380	SCJLFL1054B04.g_SS	Unknown	uncharacterized	.	.	79.656		74.223	83.714	74.954	90.616	81.602	85.357	88.024		88.299	75.834	64.447		75.048	92.354					68.332	69.2		67.864				71.416	141.652	114.629	110.258	145.868	94.278	98.548	96.952	97.353	139.622	122.687	116.81	138.817	100.467	104.489	106.718
SCCCLR1065B12.g	GS1_SS_20001_14565	SCCCLR1065B12.g_SS	Signal Transduction	.	Receptors	receptor Ser/Thr kinase			101.045	100.763	70.127		110.375	109.142			118.384	96.468	69.999		91.366	119.03		64.757			68.072	69.23	66.834	70.453	68.657	59.31	65.13	79.745	169.781	155.878	155.47	170.466	68.482	65.903	68.011	66.267	168.737	161.33	155.112	165.369	74.647	69.702	79.824
SCEQRT2025D08.g	GS1_SS_19996_08750	SCEQRT2025D08.g_SS	.	.	.	.											62.241				61.499		66.746	66.623	69.642	71.759		74.222	75.734			86.112	92.854	64.327									66.556	57.688	64.106	64.903	76.27
SCJFFL1C03C07.g	GS1_SS_19997_12933	SCJFFL1C03C07.g_SS	Signal Transduction	transcription factor	Transcription Factor	Lim protein											62.218																		73.531	82.844	92.106	82.18					85.07	94.668	93.821	88.94
SCRLFL1013A03.g	GS1_SS_19990_11838	SCRLFL1013A03.g_SS	.	.	.	Nucleolar protein 5A
SCJFRZ3C07E09.g	GS1_SS_15920_14526	SCJFRZ3C07E09.g_SS	.	.	No matches	.																										75.097	68.909			73.662	75.654	58.363					73.715	76.025	80.248	78.244			57.522
SCEZRZ1013E06.g	GS1_SS_19994_03368	SCEZRZ1013E06.g_SS	.	.	.	RNA-binding protein 24
SCQGLR2032C05.g	GS1_SS_15921_17363	SCQGLR2032C05.g_SS	.	.	Protein kinase	cell cycle-related	110.258	104.418	133.188	140.076	126.822	106.593	140.77	133.081	130.053	132.283	132.523	146.768	142.876	124.9	143.76	136.367	121.594	117.948	127.822	120.291	131.878	140.26	149.858	125.232	125.652	149.805	150.386	129.791	128.223	136.248	143.614	129.991	131.78	125.686	129.125	129.775	135.262	142.083	147.905	135.995	139.783	134.852	137.959
SCSBRZ3117B05.g	GS1_SS_18822_18164	SCSBRZ3117B05.g_SS	Others	dehydrogenase	Bioenergetics	glycolysis	85.706	88.221	94.602	98.084	93.11	89.922	99.888	94.962	91.056	103.403	102.164	98.93	101.619	83.735	104.018	100.392	90.997	94.51	94.744	94.421	102.593	105.664	119.214	106.343	102.036	115.533	116.252	107.754	108.142	108.068	111.658	109.063	94.61	95.39	97.976	96.742	107.859	110.262	112.832	106.442	101.434	93.164	101.247
SCJFRZ3C07F02.g	GS1_SS_15922_12805	SCJFRZ3C07F02.g_SS	.	.	.	.																													64.613	61.119	66.113	65.032					59.725		70.596
SCEZAM2061C07.g	GS1_SS_18818_08322	SCEZAM2061C07.g_SS	.	.	.	Vesicle-associated membrane protein-associated protein C16G5.05c (VAMP-associated protein C16G5.05c) (VAP homolog 1)	80.098	85.851	100.724	96.145	94.068	91.389	97.446	100.89	89.912	92.979	104.297	101.119	90.569	89.261	101.626	102.573	91.315	92.889	90.429	92.307	104.529	108.484	98.822	105.059	101.03	101.454	96.702	101.412	128.828	127.491	130.87	135.127	100.042	100.514	98.452	98.834	130.095	129.372	128.361	130.724	91.226	96.643	100.263
SCMCST3168G07.g	GS1_SS_19989_11843	SCMCST3168G07.g_SS	Unknown	Uncharacterized	.	Protein IQ-DOMAIN 32	103.704	99.454	120.442	125.566	88.518	94.07	123.482	126.797	90.896	112.69	129.344	128.505	106.192	88.459	124.556	130.808	118.566	106.644	98.98	100.03	130.015	123.496	123.318	136.699	117.509	125.138	121.675	127.83	125.621	122.985	127.759	133.426	99.332	101.256	103.99	97.05	135.774	132.23	127.656	135.01	92.598	102.59	105.791
SCUTRZ3073F11.g	GS1_SS_15926_20991	SCUTRZ3073F11.g_SS	.	.	No matches	.																									75.386					71.631	76.158	56.096					62.058	73.376	78.308		83.876		57.738
SCSFST3073A12.g	GS1_SS_18817_05091	SCSFST3073A12.g_SS	.	.	.	Protein Rf1, mitochondrial
SCRUFL1022F08.g	GS1_SS_19986_16287	SCRUFL1022F08.g_SS	.	.	Transporters	Sodium Bile acid symporter family (SBF)	90.992	89.823	86.947	85.152	96.071	91.802	87.026	93.708	96.46		99.503	95.1	86.89	92.696	96.354	98.292	83.577	78.001	81.6	87.358	97.68	95.078	95.74	90.542	97.618	92.415	100.618	88.197	110.006	106.854	113.754	113.911	86.299	82.243	80.667	77.386	106.496	109.25	112.98	101.842		81.924	84.2
SCEZAM1080C10.g	GS1_SS_15927_10746	SCEZAM1080C10.g_SS	.	.	.	Putative transcription elongation factor SPT5 homolog 2	72.374		84.187	86.172	76.254		85.837	87.116	73.022		92.269	96.036	73.656		99.854	90.618	78.676	77.85	81.605	76.254	96.382	101.236	109.572	99.401	92.302	102.063	102.614	95.111	95.041	88.381	97.313	97.983	72.954	74.944	68.834		99.112	95.455	99.471	91.241		75.862	82.412
SCSBST3102G10.g	GS1_SS_18814_14141	SCSBST3102G10.g_SS	.	.	.	Glycerol uptake protein 1	72.42		73.55	79.281	80.812	95.397	81.326	82.262	79.877		86.805	86.431	66.873	78.729	88.376	89.77	89.14	89.878	91.34	86.638	100.67	99.067	98.832	97.593	97.136	98.59	91.749	98.951	116.32	120.592	123.028	119.002	96.584	94.548	96.418	99.051	116.838	121.36	124.056	117.816	94.496	96.164	99.49
SCCCLB1025H11.g	GS1_SS_15928_03377	SCCCLB1025H11.g_SS	.	.	.	TOM1-like protein 2
SCEPRZ3046F03.g	GS1_SS_18833_01293	SCEPRZ3046F03.g_SS	Carbohydrate metabolism	transferase	.	Galactosylgalactosylxylosylprotein 3-beta-glucuronosyltransferase 1
SCJFRZ3C07H07.g	GS1_SS_15929_11502	SCJFRZ3C07H07.g_SS	Nucleotide metabolism	synthetase	.	Adenylosuccinate synthetase, chloroplastic
SCEQRT1024B02.g	GS1_SS_18829_17058	SCEQRT1024B02.g_SS	.	.	Protein kinase	other	72.579		84.409	86.719	78.901		88.675	91.094	83.372		91.023	88.908	74.465		91.84	90.19	79.954	79.532	76.486	79.224	96.426	95.016	96.832	93.832	93.601	87.91	92.548	94.072	97.473	105.754	108.061	101.335	76.931	72.586	78.33	79.436	103.316	112.432	114.647	102.029	81.426	81.142	88.72
SCEQLR1092C07.g	GS1_SS_15930_11720	SCEQLR1092C07.g_SS	.	.	.	RRP12-like protein	102.758	100.809	108.207	111.092	109.146	101.811	109.786	115.348	109.597	88.566	119.106	123.028	94.737	110.558	123.765	119.56	118.555	120.273	110.85	117.052	142.72	132.965	119.676	140.721	138.056	120.535	120.186	120.206	150.604	149.69	154.6	151.656	139.606	141.625	141.422	139.672	152.052	151.429	153.808	153.305	126.263	143.15	145.428
SCEZLB1005A02.g	GS1_SS_18827_19309	SCEZLB1005A02.g_SS	Cell wall metabolism	Polysaccharide biosynthesis	Cell wall	Cellulose synthase like (CSL)	77.806		123.746	132.161	90.445		135.742	129.054	85.347	95.775	129.588	146.166	96.226		139.376	139.954	102.747	105.8	110.896	100.836	135.172	122.486	117.14	144.152	118.274	114.807	115.17	111.195	134.809	129.791	134.4	136.878	135.722	109.986	120.568	117.77	140.096	133.567	136.971	140.45	128.7	117.315	136.716
SCEPRZ1011G11.g	GS1_SS_15931_04930	SCEPRZ1011G11.g_SS	.	.	.	Cullin-associated NEDD8-dissociated protein 1
SCCCLR1048G01.g	GS1_SS_18824_21162	SCCCLR1048G01.g_SS	.	.	Amino acid metabolism	asparaginyl-tRNA synthetase-related	116.664	112.827	128.785	132.403	127.135	116.767	132.56	135.477	130.673	107.176	141.569	136.032	117.017	125.986	139.614	138.404	144.031	142.743	140.072	143.426	158.134	150.748	147.596	160.123	160.118	147.982	146.574	153.572	148.304	148.178	153.882	151.642	150.054	147.558	148.164	145.944	148.352	151.388	154.387	147.053	139.599	149.06	155.006
SCCCRT2004E08.g	GS1_SS_15933_21442	SCCCRT2004E08.g_SS	.	.	Transporters	RecName:Folate-biopterin transporter 1, chloroplastic
SCSFST3079F01.g	GS1_SS_18839_07066	SCSFST3079F01.g_SS	Unknown	Uncharacterized	.	WD repeat-containing protein 82 (Protein word of mouth)	100.092	94.664	103.902	103.804	106.99	106.632	103.056	105.136	113.262	101.88	105.596	111.155	104.276	110.494	109.048	106.997	102.487	106.482	96.353	106.35	120.208	120.878	110.799	119.499	112.624	121.206	119.668	107.662	124.904	131.217	130.93	127.847	111.059	118.396	112.968	113.8	117.138	124.786	126.206	115.946	103.724	109.816	111.3
SCCCCL3080C10.b	GS1_SS_18835_05698	SCCCCL3080C10.b_SS	.	.	.	.	101.166	102.275	105.068	109.967	106.814	106.46	112.924	110.226	107.922	111.882	112.853	113.421	111.569	100.924	114.639	111.175	116.002	115.378	120.608	118.034	124.172	129.544	134.156	128.008	129.184	132.763	135.695	131.021	126.269	123.288	123.384	128.161	115.532	118.611	114.709	114.015	128.025	123.253	121.22	127.814	122.296	112.189	117.174
SCRUFL1022C12.g	GS1_SS_19985_11025	SCRUFL1022C12.g_SS	.	.	.	.	85.231	85.587	94.896	95.534	90.777	93.183	94.816	99.249	88.252	94.904	105.768	101.704	89.709	86.488	102.392	104.216	94.938	96.715	96.329	94.844	111.217	107.246	100.706	103.032	105.05	108.326	103.998	104.449	122.754	121.39	125.363	124.448	106.2	109.704	105.662	103.133	119.93	121.806	122.366	119.932	103.968	106.026	108.549
SCRUFL1022C01.g	GS1_SS_19983_11003	SCRUFL1022C01.g_SS	.	.	.	Nucleobase-ascorbate transporter 2
SCCCLR2C03H09.g	GS1_SS_19975_06045	SCCCLR2C03H09.g_SS	Transport	.	.	Sugar transporter ERD6-like 4	68.292		75.32	83.624	77.804		84.098	84.893	77.084		93.512	77.894	70.051		74.344	90.491	91.8	83.718	90.822	79.532	102.035	94.764	85.922	103.19	90.144	89.17	85.362	106.477	143.13	139.227	138.864	145.637	88.696	83.816	88.772	92.129	137.65	129.63	131.926	139.154	79.352	86.345	94.166
SCRULB1059H07.g	GS1_SS_19976_11453	SCRULB1059H07.g_SS	Cell wall metabolism	cell wall differentiation	Cell wall	alpha-l-fucosidase	92.538	104.488	108.899	102.85	95.073	105.725	101.733	105.51	93.643	100.839	112.422	97.853	87.175	97.109	99.468	109.344	95.309	90.515	96.456	97.357	110.023	103.784	101.72	104.613	105.005	92.599	92.559	107.458	126.361	113.338	110.952	128.385	95.172	94.708	93.058	94.57	126.928	115.664	107.931	126.085	90.994	100.84	103.633
SCCCLR1075G01.g	GS1_AS_23938_20434	SCCCLR1075G01.g_AS	.	.	Protein kinase	Cell cycle-related																					109.035	108.281
SCSBFL1040G03.g	GS1_SS_19978_05175	SCSBFL1040G03.g_SS	.	.	.	.			129.222	121.491			115.676	99.04		109.155	103.378	117.846	121.594		127.018	96.851						65.464	73.866	65.308		115.037	88.896			63.007					61.594		64.837	65.628		58.3			65.19
SCSBFL1040G08.g	GS1_SS_19979_04451	SCSBFL1040G08.g_SS	Unknown	.	.	.			66.569		73.203		66.79	66.952	77.986		70.458	74.785	71.968		73.798	69.86	81.224	88.254	76.194	88.612	103.61	105.445	100.456	99.186	99.931	103.702	104.442	91.806	76.158	79.355	83.129	79.796	79.582	89.096	88.527	88.477	81.012	87.685	84.247	83.888	94.658	92.024	96.023
SCRUFL1112E05.b	GS1_AS_23922_04325	SCRUFL1112E05.b_AS	Unknown	Uncharacterized	.	.	71.099		99.6	102.774	75.383		102.998	111.132	79.205		108.996	103.757	78.056		99.762	113.094	91.682	84.918	93.405	92.641	105.796	103.881	99.878	108.084	101.974	98.843	94.57	104.292	125.171	118.634	120.383	131.022	83.778	83.503	86.084	81.492	122.964	122.178	121.422	127.486	80.732	97.839	100.075
SCCCCL3001A01.b	GS1_SS_18782_17102	SCCCCL3001A01.b_SS	.	.	Nucleic acid metabolism	regulation of transcription, DNA-dependent	113.352	116.488	123.842	132.859	116.754	111.059	130.182	130.274	120.688	126.706	135.485	133.814	126.092	116.34	148.929	131.896	124.217	129.198	125.52	123.53	143.642	147.152	153.332	145.548	139.924	144.4	143.528	145.034	132.61	131.788	135.461	136.237	127.911	131.818	126.39	123.582	133.012	135.048	135.786	133.344	128.026	127.858	131.424
SCCCRZ2C01D03.g	GS1_SS_19967_05861	SCCCRZ2C01D03.g_SS	.	.	.	.											66.682				66.027		60.468	70.863			84.376	88.424		89.673	87.138	75.496	81.19		105.822	115.986	117.318	107.974	67.857	71.665	71.544	61.702	116.84	119.23	128.938	119.15	72.879	75.127	80.597
SCRFFL1030D04.g	GS1_SS_19968_04795	SCRFFL1030D04.g_SS	.	.	.	.	103.128	106.12	104.648	96.024	105.315	115.013	95.578	96.97	102.777	113.805	93.097	96.007	106.018	96.414	95.86	94.159	81.49	83.666	85.881	86.403	95.79	96.282	101.033	94.076	94.322	104.624	101.505	99.876	96.667	93.907	90.069	95.514	91.509	92.078	91.154	92.732	96.875	97.209	93.308	95.293	94.185	89.952	97.46
SCRUFL1112A10.b	GS1_AS_23917_03290	SCRUFL1112A10.b_AS	.	.	.	.					67.136								68.695					63.462		72.242	63.221	67.643		83.7	67.94	56.158		67.893		67.75	69.102	62.246		63.688	60.694	66.768		80.992	63.331	64.438		64.85	64.033
SCSFRT2067B09.g	GS1_SS_18788_11758	SCSFRT2067B09.g_SS	.	.	.	RecName:Nucleolar protein 58
SCRFFL1030F08.g	GS1_SS_19970_21804	SCRFFL1030F08.g_SS	.	.	No matches	.																										61.094			76.779	79.618	94.198	82.441			63.233		75.055	94.991	89.769	77.192		66.191	73.94
SCSBST3098E04.g	GS1_SS_18783_02330	SCSBST3098E04.g_SS	Protein metabolism	.	.	Tankyrase-2
SCCCLR1C04G08.g	GS1_SS_19974_14939	SCCCLR1C04G08.g_SS	.	.	Protein kinase	casein kinase	120.156	117.862	127.656	123.498	126.272	125.81	122.5	127.722	126.868	114.392	125.64	130.356	113.41	125.174	129.419	127.784	123.348	124.106	122.186	124.796	137.05	135.072	129.364	137.754	134.142	124.338	126.713	130.385	144.509	153.8	159.888	145.849	126.706	132.236	128.602	125.52	145.626	159.198	164.636	146.447	122.407	132.952	134.525
SCCCRZ1002H04.g	GS1_SS_18793_09983	SCCCRZ1002H04.g_SS	Unknown	no matches	.		68.053		80.498	85.724	74.608		79.252	76.118	78.63	89.762	74.294	85.336	90.339		85.296	76.182	67.933	66.89	70.276	72.088	72.902	79.162	91.97	72.445	73.511	93.383	93.526	71.796	70.604	66.48	75.416	77.594	74.64	75.75	68.255	73.531	77.006	78.138	77.59	82.443	72.672	68.554	73.192
SCSBST3100A09.g	GS1_SS_18792_09594	SCSBST3100A09.g_SS	.	.	.	.																					66.05		66.888	66.802				68.244	69.832	80.975	83.722	72.31					75.578	84.434	92.551	70.95			62.921
SCSBST3100G10.g	GS1_SS_18797_11789	SCSBST3100G10.g_SS	.	.	.	Phosphatase DCR2
SCSBST3100B06.g	GS1_SS_18794_05525	SCSBST3100B06.g_SS	.	.	.	Probable clathrin heavy chain 1										89.896																											63.429	68.152	75.786	59.48
SCRLFL1005F10.g	GS1_SS_19981_11992	SCRLFL1005F10.g_SS	.	.	.	Anter-specific proline-rich protein APG
SCCCRZ2004B05.g	GS1_SS_18801_13789	SCCCRZ2004B05.g_SS	.	.	.	.	103.072	95.871	115.65	117.826	113.32	104.716	117.328	121.934	116.362	109.778	125.606	118.373	113.036	111.074	119.228	120.876	106.87	109.653	113.47	116.74	123.092	128.828	125.787	129.059	118.397	136.542	132.374	117.762	119.08	118.716	119.43	124.844	118.257	117.944	112.316	115.132	123.486	115.591	118.484	128.624	111.994	115.165	118.846
SCACLB1047D07.g	GS1_SS_18807_09737	SCACLB1047D07.g_SS	.	.	.	Heat shock protein 90 homolog (Suppressor of vegetative incompatibility MOD-E)	76.31	91.012	82.153	82.542	81.706	94.92	80.539	79.934	74.95	100.537	85.168	97.89	86.834		94.924	86.629	87.692	91.183	92.892	83.332	101.926	101.91	115.634	102.006	93.866	115.062	113.588	96.974	97.85	99.561	104.416	97.153	87.984	91.828	88.937	90.092	94.892	99.336	96.278	99.235	101.306	90.574	95.462
SCRFAM2131E07.g	GS1_SS_19966_09934	SCRFAM2131E07.g_SS	.	.	.	Insulin-degrading enzyme
SCCCLR2001F11.g	GS1_SS_18771_16493	SCCCLR2001F11.g_SS	.	.	Transcription Factor	MADS	120.831	111.959	120.716	118.122	131.426	120.1	114.796	120.069	138.186	121.94	121.378	124.344	129.368	134.072	121.55	120.353	144.287	140.688	147.179	146.955	148.918	155.212	159.163	152.618	158.651	150.41	149.874	157.144	156.932	153.193	150.441	158.493	133.99	136.148	134.624	131.659	158.378	149.564	152.639	158.12	135.88	137.9	142.606
SCAGRT2041F10.g	GS1_SS_18773_17915	SCAGRT2041F10.g_SS	.	.	Receptors	receptor Ser/Thr kinase													72.33		62.261						61.686		72.204	61.169		76.21	75.342						63.211		66.726	63.012						73.384	80.762
SCJFLR1013F02.g	GS1_SS_18765_13212	SCJFLR1013F02.g_SS	AminoAcid and nitrogen metabolism	.	Carbohydrate metabolism	Glutamine synthetase cytosolic isozyme 1-1	94.402	101.475	101.323	103.064	103.404	100.758	108.815	102.671	98.1	110.73	110.427	103.411	109.83	95.482	100.948	105.989	91.673	88.504	99.358	93.357	94.964	103.284	119.426	108.644	101.678	112.108	111.093	110.167				69.358	87.454	96.896	84.688	89.111	82.177			95.153	99.483	83.924	84.432
SCACLR1057A12.g	GS1_SS_18770_05237	SCACLR1057A12.g_SS	.	.	.	.	137.113	142.833	141.681	131.558	143.299	140.58	132.374	133.524	141.96	149.212	141.844	131.306	142.532	143.343	133.977	137.027	134.284	129.136	136.994	137.56	145.802	145.23	149.872	145.423	151.926	148.226	150.576	147.078	139.52	134.761	138.12	142.482	133.544	133.013	132.546	129.082	141.806	140.027	134.959	140.981	129.122	135.153	139.006
SCSBST3093F07.g	GS1_SS_18757_11819	SCSBST3093F07.g_SS	Others	oxidoreductase	.	Probable NADP-dependent oxidoreductase P1	78.238			78.6			77.607	74.208			69.656					68.702	96.008	78.185	82.036	89.718	94.274	83.075	67.231	111.454	95.041	65.624		99.586				66.638					86.076	72.298	67.65	84.822
SCJLRT1014H06.g	GS1_SS_18758_13846	SCJLRT1014H06.g_SS	Unknown	integral to membrane	Protein kinase	other	83.785	95.437	116.743	132.171	95.365		124.443	108.719	96.633	98.815	114.371	124.465	97.339	89.868	123.368	115.496	105.852	102.42	92.08	92.982	119.972	143.874	148.298	141.389	126.128	141.173	138.956	125.626	91.219	99.305	106.12	95.284	104.61	107.86	103.796	94.601	93.466	94.572	106.453	99.62	112.78	104.832	118.406
SCSBST3093E04.g	GS1_SS_18755_06946	SCSBST3093E04.g_SS	.	.	.	Naringenin,2-oxoglutarate 3-dioxygenase
SCSBST3093E12.g	GS1_SS_18756_06525	SCSBST3093E12.g_SS	Unknown	.	.	.	68.934				72.402				69.146		66.968						99.04	90.995	94.332	98.024	103.37	98.262	90.508	105.715	108.836	86.65	85.864	107.668	142.594	150.255	154.038	143.89	89.394	87.421	88.987	76.994	140.296	148.774	154.237	136.175	87.182	89.73	96.792
SCCCLB1002C04.g	GS1_SS_16031_16983	SCCCLB1002C04.g_SS	Signal Transduction	transcription factor	Transcription Factor	zinc finger protein/alfin-like	114.426	119.282	116.624	113.246	115.326	121.5	115.81	118.414	110.78	95.944	126.226	122.305	99.85	114.042	120.222	122.688	98.036	97.469	89.497	102.577	136.174	117.293	84.466	128.091	126.604	95.964	100.926	97.916	139.831	143.554	151.07	143.634	128.243	126.686	132.643	126.1	141.73	150.011	149.023	143.001	101.32	130.521	135.396
SCEZLB1010B01.g	GS1_SS_18753_19399	SCEZLB1010B01.g_SS	.	.	Receptors	receptor Ser/Thr kinase	67.741		83.925	100.194	75.449		97.322	84.805	80.11		86.893	106.323	84.579		100.914	91.396	77.978	69.854	76.684	74.17	87.92	82.996	93.366	86.273	80.952	87.647	83.533	99.254	83.944	80.67	87.533	84.325	66.603	63.31	62.033	67.281	87.773	85.188	86.652	93.183		70.245	77.356
SCEQRT1026G12.g	GS1_SS_18754_06129	SCEQRT1026G12.g_SS	Others	.	.	.					72.09				73.606		74.532				76.381	72.14	77.925	74.23	82.44	72.88	91.03	99.754	102.152	93.59	94.19	94.017	97.928	91.265	87.814	93.741	98.834	92.46	67.048		63.457		93.139	96.624	100.59	94.187		68.119	74.546
SCEZRZ1013A05.g	GS1_SS_16032_08893	SCEZRZ1013A05.g_SS	.	.	.	Uncharacterized protein yhcM Uncharacterized protein yhcM				77.484	67.388		71.365		70.802		75.106		84.432		77.91	73.411	115.562	116.532	117.938	112.05	107.425	130.019	135.858	120.61	124.258	135.478	138.218	135.842	94.988	103.046	104.52	101.377	76.05	82.064	75.39	70.117	100.244	102.499	110.711	100.309	97.21	84.204	85.479
SCBGRT1054G07.g	GS1_AS_23964_07021	SCBGRT1054G07.g_AS	Unknown	.	.	.											60.145		65.222									63.807	64.896	62.838		63.636						53.587		62.203	56.36					61.103		60.753	62.002
SCRURZ3083B05.g	GS1_SS_16023_16013	SCRURZ3083B05.g_SS	Unknown	no matches	No matches						71.086																		68.566	64.582		61.98						53.39						59.077					69.186
SCRUFL1115F05.g	GS1_AS_23965_03894	SCRUFL1115F05.g_AS	.	.	.	Pentatricopeptide repeat-containing protein At2g32230, mitochondrial OS=Arabidopsis thaliana GN=At2g32230 PE=2 SV=1															59.498															60.181		54.94					62.815	62.392		58.123			58.154
SCJLRZ3078A09.g	GS1_SS_16022_08524	SCJLRZ3078A09.g_SS	.	.	.	Actin-depolymerizing factor 7 (OsADF7) (ADF-7)	84.556	87.421	95.274	90.51	90.544	93.54	91.502	95.582	88.242		93.302	92.156	86.629		92.665	93.654	90.368	90.288	92.1	95.266	96.235	99.23	93.972	108.197	99.238	107.352	103.716	97.232	105.397	104.849	99.456	100.263	95.278	98.02	99.184	103.832	107.978	107.278	105.788	106.049	101.815	94.384	103.888
SCEPRZ3130E04.g	GS1_SS_16027_09710	SCEPRZ3130E04.g_SS	.	.	.	Protein TRANSPARENT TESTA 12	75.16		79.712	73.964	76.271		77.083	74.714	82.211		83.333	77.687	79.18		78.672	79.632	76.631	73.962	77.859	75.936	94.983	93.522	98.736	89.911	84.942	92.03	92.656	88.941	93.171	96.112	100.442	99.636	75.018	72.478	69.674	71.67	91.052	95.163	98.296	92.142		78.142	82.152
SCSFLR2016F09.g	GS1_SS_16026_19058	SCSFLR2016F09.g_SS	.	.	Transcription Factor	bZIP			73.198	84.718	74.251		88.741	87.416	68.84		91.34	81.368	69.854		81.298	96.804	76.676	76.764	82.161	72.29	96.015	92.868	96.434	102.243	91.93	95.176	99.038	93.626	120.308	117.377	120.36	124.382	90.58	87.566	84.366	85.768	127.542	124.3	122.138	130.464	88.027	89.134	96.964
SCEZAD1081A06.g	GS1_SS_16019_12247	SCEZAD1081A06.g_SS	.	.	.	.			69.886	71.425			65.558	69.877	74.048		77.894		82.279		71.477	76.504	76.307	77.067	74.224	77.08	90.526	82.653	89.951	85.724	89.809	82.234	77.878	91.068	94.474	96.914	100.334	94.972	68.32	71.111	66.197	61.422	91.846	98.148	100.27	90.222		68.9	76.068
SCJLRZ3077G10.g	GS1_SS_16020_21889	SCJLRZ3077G10.g_SS	Signal Transduction	kinase/phosphatase	Protein phosphatase	serine/threonine PPM family	72.494		90.26	97.612	80.707	91.699	96.828	89.6	70.478	86.514	96.02	87.856	72.826		87.618	95.428	95.229	98.387	101.697	98.624	107.803	104.24	109.934	119.88	109.143	106.926	101.04	110.685	102.278	96.68	104.707	107.989	95.51	91.13	88.688	87.496	107.012	103.26	98.002	115.9	96.296	88.544	96.4
SCJLRZ3077H06.g	GS1_SS_16021_09997	SCJLRZ3077H06.g_SS	.	.	.	AP-3 complex subunit delta-1
SCSBST3093A05.g	GS1_SS_18752_08142	SCSBST3093A05.g_SS	.	.	.	.																						66.078	69.079	65.055					77.185	84.456	91.146	82.316					86.653	88.189	95.4	88.334
SCRUAD1133D06.g	GS1_SS_18740_06659	SCRUAD1133D06.g_SS	Cell wall metabolism	unknown function	Cell wall	kobito				76.422			76.402	79.678	71.026		81.482	83.116	65.31		82.495	82.124	65.585	67.056	70.372	67.181	86.233	91.049	88.374	86.088	82.642	93.438	92.298	83.07	87.34	92.376	95.567	91.664	62.235				90.53	96.008	100.104	90.824		62.745	70.115
SCRLST3165A04.g	GS1_SS_18741_08497	SCRLST3165A04.g_SS	.	.	.	Vacuolar protein sorting-associated protein 28 homolog 2	82.095	82.997	100.469	109.124	91.663	88.745	106.888	103.562	97.791	113.56	107.177	111.787	112.192	93.43	110.989	105.92	106.364	106.937	93.378	92.168	121.018	118.509	131.748	124.386	119.417	129.166	129.265	127.93	100.988	94.683	96.162	104.312	108.85	100.943	100.772	103.682	103.728	99.769	99.186	107.868	107.446	101.82	110.759
SCEZAM1080B12.g	GS1_SS_18747_07500	SCEZAM1080B12.g_SS	Unknown	Uncharacterized	.	RecName:Serine/arginine repetitive matrix protein 2	144.672	144.009	120.533	115.26	147.385	148.924	114.858	117.608	151.152	133.905	122.815	116.873	131.874	149.406	120.172	120.214	141.594	145.078	137.507	145.311	160.646	152.573	143.584	159.928	158.546	142.748	142.302	150.806	131.698	132.451	132.522	136.666	148.166	156.57	153.062	148.958	131.583	135.949	132.53	131.907	142.974	155.318	156.265
SCVPRZ2041E06.g	GS1_SS_18751_08335	SCVPRZ2041E06.g_SS	.	.	.	UBX domain-containing protein 6
SCRUFL1117D07.g	GS1_AS_23981_07523	SCRUFL1117D07.g_AS	.	.	.	.	78.778		83.266	70.909	78.612		74.564	71.736	78.257		75.262	82.466	78.356		78.869	75.712		65.267	66.378	67.976	69.626	72.035	73.112	78.188		71.378	73.737	72.062	68.1	73.836	71.24	65.921	68.774	72.686			71.284	72.06	70.465	65.71		68.307	72.09
SCVPRT2081D11.g	GS1_SS_18735_01249	SCVPRT2081D11.g_SS	Unknown	Reductase	.	Flavoprotein wrbA (Trp repressor-binding protein)	97.458		136.263	155.158	86.976		156.854	154.064	91.97		156.946	143.786	78.117		134.01	152.024	128.093	113.718	98.872	125.062	127.668	122.403	99.954	128.104	127.612	101.391	102.896	130.814	121.008	118.261	125.856	126.503	96.778	91.108	103.263	94.048	128.766	122.266	122.836	131.148	99.641	93.256	95.672
SCRUFL1117E02.g	GS1_AS_23983_01666	SCRUFL1117E02.g_AS	.	.	Library-specific	By domain					75.334																											54.97						59.148		56.174		63.588	64.259
SCCCLR1C03F12.g	GS1_SS_18736_05289	SCCCLR1C03F12.g_SS	.	.	.	ADP-ribosylation factor-related protein 1
SCVPCL6042D02.g	GS1_SS_18737_07574	SCVPCL6042D02.g_SS	DNA metabolism	Chaperone	.	DnaJ homolog subfamily B member 4	84.874		92.784	98.457	87.497		98.582	110.835	81.442		101.57	99.006	79.072		100.956	98.434	110.809	122.403	88.2	107	111.92	155.58	122.378	170.3	137.45	150.332	157.678	115.294	100.88	115.562	110.404	99.836	74.55	126.847	68.862		144.215	115.426	124.928	148.027	116.223	63.935	74.292
SCRLAM2049C05.g	GS1_AS_23972_16008	SCRLAM2049C05.g_AS	.	.	Nucleic acid metabolism	regulation of transcription, DNA-dependent																										59.352				67.586	69.996	60.043		68.828	67.546	65.425		74.006	68.748	60.06		65.298	65.878
SCJLRZ3075H06.g	GS1_SS_18739_13563	SCJLRZ3075H06.g_SS	Unknown	uncharacterized	.	RecName:Serine/arginine repetitive matrix protein 2
SCJLRZ3077F12.g	GS1_SS_16018_00210	SCJLRZ3077F12.g_SS	Cell wall metabolism	synthase	.	Dehydrodolichyl diphosphate synthase 2 (Dedol-PP synthase 2)	99.078	119.55	74.34	96.768	117.806	94.029	95.942	78.806	123.017	164.502	88.937	90.067	166.452	121.571	76.77	78.086	85.172	70.931	112.41	104.501	108.798	168.811	180.115	131.127	114.698	169.939	175.781	127.714	74.168	60.304	70.086	85.202	91.466	82.953	78.279	81.622	91.288	61.724		106.025	69.929	78.016	78.109
SCSBFL1043G04.g	GS1_SS_20102_13794	SCSBFL1043G04.g_SS	.	.	.	Putative methyltransferase KIAA0859	79.162		85.53	85.476	85.688		84.527	84.014	87.139		90.465	93.542	69.998		93.797	90.034	82.336	80.974	72.119	79.474	108.46	102.144	90.262	101.998	97.71	87.948	87.257	86.469	106.074	107.137	108.778	109.524	95.24	91.95	92.7	94.282	112.364	109.651	115.594	109.948	75.778	97.306	101.432
SCEZAM2035F02.g	GS1_SS_16017_06798	SCEZAM2035F02.g_SS	.	.	.	Nuclear pore glycoprotein p62
SCJLST1025E01.g	GS1_SS_20101_12023	SCJLST1025E01.g_SS	.	.	.	NADH dehydrogenase [ubiquinone] iron-sulfur protein 6	145.234	136.916	150.155	150.07	154.034	137.737	151.403	149.772	154.012	149.415	160.029	146.24	153.716	148.974	149.65	154.34	150.508	142.912	151.326	152.793	157.268	153.104	158.522	160.342	160.45	153.88	153.29	160.239	155.764	144.934	148.274	158.747	153.563	147.816	149.081	147.824	158.463	151.654	147.344	155.748	144.862	152.373	157.888
SCRUFL1117G06.g	GS1_AS_23984_16451	SCRUFL1117G06.g_AS	.	.	No matches	.	81.456		94.044	102.411	88.197		99.422	103.035	93.288		106.26	111.298	86.46	86.58	110.717	106.595	106.828	105.893	110.604	107.088	123.324	125.101	131.136	124.662	120.826	121.014	120.77	123.848	125.364	128.647	134.832	129.084	114.604	116.427	112.908	111.147	125.889	135.534	144.653	125.231	108.503	115.583	117.679
SCJLRZ3077E12.g	GS1_SS_16016_08567	SCJLRZ3077E12.g_SS	.	.	.	.	78.075				70.531				71.219		68.718		69.848		64.988		60.966	60.493			69.4	68.931	75.214	69.422	73.44	68.164	66.919	63.788	87.393	88.107	91.282	87.356	68.481	65.506	70.599	66.093	89.612	93.584	98.573	90.402	73.638	75.696	82.016
SCJLRZ3077C11.g	GS1_SS_16015_12275	SCJLRZ3077C11.g_SS	.	.	.	.	69.448			75.588	70.153		74.949	81.102	81.384		86.61	80.034	69.478		82.656	85.91	89.34	91.148	83.561	85.642	99.034	109.829	108.406	100.294	103.031	107.708	107.979	98.797	105.973	103.054	108.675	110.347	88.122	85.546	81.595	81.802	117.616	106.084	117.91	115.734	93.202	84.739	89.622
SCACLR2007B01.g	GS1_SS_18733_11908	SCACLR2007B01.g_SS	.	.	.	.	109.135	102.084	110.155	103.708	115.066	102.948	104.506	103.85	120.32	109.159	111.814	107.774	111.109	108.064	109.073	109.432	108.344	105.352	112.679	112.349	114.271	113.228	125.575	112.872	123.526	114.176	112.245	119.889	113.818	104.691	109.706	118.115	105.403	116.104	107.188	103.061	113.436	114.997	109.7	111.508	117.852	111.014	115.809
SCMCLR1053A09.g	GS1_SS_20103_09783	SCMCLR1053A09.g_SS	.	.	.	1-acyl-sn-glycerol-3-phosphate acyltransferase 1, chloroplastic
SCEZRZ1014C10.g	GS1_SS_16014_12580	SCEZRZ1014C10.g_SS	.	.	.	DUF246 domain-containing protein At1g04910			71.625	96.997	72.063		94.389	90.227	69.824		94.458	101.374	67.69		99.529	95.065	96.592	96.391	90.18	88.546	109.466	108.347	109.831	107.071	105.346	110.494	110.564	111.962	102.797	102.591	111.188	107.543	86.999	89.223	81.13	81.097	105.729	111.429	108.061	107.356	88.954	88.554	92.192
SCJLRZ3077A12.g	GS1_SS_16012_04941	SCJLRZ3077A12.g_SS	Unknown	uncharacterized	.	.											59.823						59.061	61.54			69.945	83.411	76.621	78.391	69.841	69.932	77.599	77.204	72.053	73.109	68.648	74.616	60.513		56.993		63.644	61.329	69.219	71.123			68.512
SCCCST3083A12.g	GS1_SS_16010_08584	SCCCST3083A12.g_SS	Unknown	uncharacterized	.	RecName:Serine/arginine repetitive matrix protein 1
SCRUFL1119B08.g	GS1_AS_24012_06818	SCRUFL1119B08.g_AS	.	.	.	.	75.174		70.993		73.612		65.631	72.135	86.531		69.517	74.958	71.468	80.521	66.51	65.266	84.496	90.83	75.054	73.628	89.511	85.284	82.756	86.81	81.108	75.068	75.846	94.178	71.182	69.376	69.378	65.314	76.014	83.719	80.862	76.641	72.586	73.606	66.762	66.83	91.73	73.668	85.365
SCCCLR1022B09.g	GS1_SS_16008_15464	SCCCLR1022B09.g_SS	.	.	Protein metabolism	Elongation factor 1 alpha subunit	139.348	132.896	142.132	149.673	143.648	141.945	148.265	152.685	155.606	134.867	158.74	150.885	143.566	148.2	152.215	153.567	154.726	162.858	154.571	163.978	171.535	162.858	166.859	172.823	155.334	175.196	170.112	172.214	148.194	145.832	146.018	152.034	171.384	167.014	167.89	166.766	145.396	151.646	151.69	149.681	151.424	175.208	176.442
SCJFST1048C08.g	GS1_SS_16005_09886	SCJFST1048C08.g_SS	Unknown	uncharacterized	.	.	86.074		98.955	101.676	84.705	97.536	100.644	105.538	83.798		105.367	102.453	65.886	88.418	98.03	105.982	89.975	69.072	89.486	82.518	76.631			71.596	94.628			94.413	119.752	120.4	125.093	126.404	84.11		65.772	79.059	119.38	114.284	112.304	120.568	74.294	60.797	76.166
SCJLRZ3076F10.b	GS1_SS_16006_03001	SCJLRZ3076F10.b_SS	.	.	.	Uncharacterized protein At2g24330											60.063				72.902															65.143		59.664						62.486	67.399	58.805
SCJFLR1013D07.g	GS1_SS_20087_08494	SCJFLR1013D07.g_SS	.	.	.	Uncharacterized protein C23B6.04c	91.009	83.947	93.436	100.982	103.37		94.098	94.272	105.002		100.056	97.236	84.005	91.819	105.297	95.816	111.078	106.142	104.52	109.808	124.185	118.636	112.086	128.466	122.304	102.416	106.688	109.098	105.241	111.773	119.818	108.889	108.743	103.832	99	94.494	109.45	117.48	122.532	107.103	92.189	103.652	113.594
SCSBFL1039G06.g	GS1_SS_20092_00177	SCSBFL1039G06.g_SS	Unknown	uncharacterized	.	.	76.962										62.88						66.847	64.047	67.681	68.392	72.206	68.478	81.334	68.599	80.908	93.34	101.995	65.776	84.761	79.891	85.191	87.814	58.74	84.458	65.97	68.174	65.419	63.871	66.58	64.135	84.246	73.07	73.502
SCJFRZ2031A07.g	GS1_SS_20093_10204	SCJFRZ2031A07.g_SS	.	.	.	RecName:Uncharacterized proline-rich protein	103.592	103.739	116.919	101.182	101.438	116.014	101.017	105.698	105.372	107.276	108.472	101.05	105.011	106.739	104.363	106.969	113.166	112.23	109.838	111.191	125.473	121.956	114.609	121.77	125.179	120.918	122.948	121.846	127.56	130.955	133.123	131.048	103.19	105.122	104.186	98.289	135.968	136.448	134.318	136.856	109.778	109.036	111.825
SCSBFL1043D08.g	GS1_SS_20096_02646	SCSBFL1043D08.g_SS	Unknown	.	.	.									67.895		69.24				66.316	66.237	62.639	60.503	65.729		77.545	74.255	88.812	61.405	73.367	76.87	75.389	78.131	79.799	85.362	97.946	81.663	69.018	72.302	70.948	70.964	86.538	94.717	101.219	85.064	79.272	75.912	81.477
SCRUFL1120E01.g	GS1_AS_24026_06341	SCRUFL1120E01.g_AS	.	.	.	.																										67.495			70.98	65.556		58.392	60.71		62.165	60.932	66.973	62.315		58.492			71.485
SCJLRZ3076D09.g	GS1_SS_16004_02552	SCJLRZ3076D09.g_SS	.	.	.	Tetratricopeptide repeat protein 7A
SCRUFL1120F05.g	GS1_AS_24029_04527	SCRUFL1120F05.g_AS	AminoAcid and nitrogen metabolism	dehydrogenase	.	L-aminoadipate-semialdehyde dehydrogenase-phosphopantetheinyl transferase
SCRUFL1120F07.g	GS1_AS_24030_03373	SCRUFL1120F07.g_AS	Unknown	uncharacterized	.	.																							66.631	65.069
SCEZRZ3095H04.g	GS1_SS_15993_12349	SCEZRZ3095H04.g_SS	.	.	.	.	106.726	103.033	146.266	135.48	123.184	103.495	126.854	138.522	110.65	106.822	137.931	131.242	106.499	112.696	132.842	142.744	103.003	105.61	105.112	110.762	129.211	126.898	111.648	126.102	127.154	104.919	114.059	106.199	71.642	73.554	69.348	63.806	76.654	73.836	70.756	74.815	99.419	85.94	89.896	98.227	103.416	94.749	95.406
SCQSFL1121C11.g	GS1_AS_24044_04409	SCQSFL1121C11.g_AS	Unknown	no matches	.	.			74.21	75.894			81.352	77.144	67.984		76.602	97.188			89.55	75.446					59.583	59.048	64.423	62.19		63.786			83.959	95.192	104.278	79.076	63.867	65.35	63.927	63.64	87.636	102.011	107.543	82.546	70.659	70.778	75.399
SCJLRZ3076E03.g	GS1_SS_15992_11670	SCJLRZ3076E03.g_SS	.	.	.	.	79.808		85.288	93.18	82.656		93.052	89.47	94.104		93.724	94.308	84.444	81.484	95.496	93.822	95.913	94.4	96.156	94.044	109.63	107.476	111.864	110.938	109.08	105.896	107.223	110.876	99.94	102.861	106.992	103.206	95.26	95.927	97.045	89.403	100.68	103.266	107.874	99.533	93.656	93.565	100.393
SCJLRZ3076A04.b	GS1_SS_15996_18583	SCJLRZ3076A04.b_SS	Transport	transporter	Protein metabolism	Arsenite transport protein (ARSB)	123.993	115.715	110.271	96.584	119.562	136.636	102.688	112.96	123.069	114.224	85.858	99.69	106.362	134.559	94.977	90.238	138.823	137.216	144.298	143.81	137.831	132.977	139.95	136.616	151.366	118.723	127.744	158.569	94.516	86.376	94.142	99.124	116.523	124.732	123.014	112.67	93.922	98.648	85.116	93.462	135.13	124.258	122.794
SCJLRZ3076G11.g	GS1_SS_15994_12790	SCJLRZ3076G11.g_SS	Unknown	Uncharacterized	.	.	120.904	128.986	108.532	110.492	129.122	132.208	107.944	105.022	132.646	153.844	105.432	114.36	148.704	130.192	115.807	107.585	104.992	115.066	98.084	112.939	131.795	143.805	148.515	130.838	118.947	147.504	152.23	113.449	99.182	104.01	109.908	106.142	124.084	131.4	122.8	127.313	99.009	120.584	115.199	100.884	119.738	129.18	130.614
SCBFRT3095E07.g	GS1_SS_16000_16965	SCBFRT3095E07.g_SS	Signal Transduction	kinase/phosphatase	Receptors	receptor Ser/Thr kinase			81.862	94.487	71.069		81.489	82.975			91.669	83.672			77.004	90.994						86.25	88.034	99.999		92.188	80.133	88.202	68.35	61.864	76.649	81.138	98.172			71.482	89.967	58.81		109.238
SCRLFL1006D08.g	GS1_SS_20083_09547	SCRLFL1006D08.g_SS	.	.	.	GDSL esterase/lipase At4g10955 OS=Arabidopsis thaliana GN=At4g10955 PE=2 SV=1											66.101						85.636	79.104	88.445	80.957	87.264	89.032	95.691	94.201	94.797	82.3	82.07	98.335	91.233	91.734	92.859	96.286	67.701		60.949		95.344	95.205	92.836	95.811			70.274
SCRUFL1120C07.b	GS1_AS_24036_01366	SCRUFL1120C07.b_AS	Unknown	Uncharacterized	.	.			70.297		71.283				69.587				65.801					57.492					64.934		66.646	61.159	66.711			64.471		59.41	59.81	65.904	62.442	66.352	62.148	66.857		57.85	70.379	66.808	65.837
SCJFFL1C05D10.g	GS1_SS_15998_09536	SCJFFL1C05D10.g_SS	.	.	.	Embryogenesis-associated protein EMB8			68.498	82.661			78.033	79.526	73.304		85.122	75.629	67.654		74.705	78.94	79.454	71.404	86.051	79.568	89.394	89.741	101.104	98.794	94.76	89.806	89.401	100.743	96.21	103.99	103.074	100.784	83.805	74.709	76.501	78.384	98.832	98.125	103.992	99.94	74.596	78.65	90.111
SCACLR1126C04.g	GS1_SS_20075_02432	SCACLR1126C04.g_SS	Transport	.	.	Protein TRANSPARENT TESTA 12	77.416	97.841	76.136	89.173	95.912		85.683	77.33	72.25	115.429	78.376	88.804	112.112	84.936	89.446	78.237	105.749	100.625	123.934	117.338	93.002	137.986	149.617	120.388	118.981	140.798	142.451	127.844	72.494	63.07	68.554	77.705	79.551	112.486	80.58	70.149	107.624	98.105	93.22	108.796	138.829	97.846	97.898
SCSBRZ3118B04.g	GS1_SS_16003_11234	SCSBRZ3118B04.g_SS	.	.	.	.	78.124		96.048	90.548	97.497		94.493	101.094	97.022		110.65	97.48	79.66	90.846	98.066	109.668	99.854	93.924	102.402	99.525	114.262	103.618	104.67	108.872	110.51	92.845	83.746	111.804	122.382	116.772	121.136	126.003	107.936	93.932	100.673	99.989	121.033	118.822	117.294	120.241	85.462	99.774	106.284
SCCCRZ1C01H05.g	GS1_SS_20070_19627	SCCCRZ1C01H05.g_SS	Signal Transduction	kinase receptor	Receptors	receptor Ser/Thr kinase	73.98		88.504	104.99	73.848		111.548	116.154	68.049		119.396	100.166	72.559		92.042	120.574	102.263	100.848	96.413	90.832	115.823	89.437	78.535	129.73	105.454	72.204	75.665	126.72	122.846	108.792	114.61	127.356	73.336	74.257	77.408	69.74	126.143	115.075	105.617	127.024	72.448	76.077	82.362
SCQSFL1121B01.g	GS1_AS_24042_14863	SCQSFL1121B01.g_AS	Unknown	Uncharacterized	No matches	.	79.971				81.022				77.703				68.287		65.094							73.5	79.55			72.093	73.528			81.922	85.146	65.924					71.358	70.238	87.524	70.338	70.559	64.095	63.274
SCJLAM1061C12.g	GS1_SS_16001_11254	SCJLAM1061C12.g_SS	.	.	.	.	107.146	109.566	114.473	121.608	106.32	115.146	120.282	121.194	110.33	119.876	123.287	128.798	113.584	112.258	128.89	123.899	125.158	125.113	113.489	106.647	136.678	139.112	147.586	130.926	135.202	140.318	135.782	141.833	137.074	138.612	141.325	137.347	134.734	134.242	130.925	134.537	137.675	138.748	140.454	136.352	140.515	133.884	135.558
SCSFRT2071B03.g	GS1_SS_20069_05663	SCSFRT2071B03.g_SS	.	.	.	Protein BEE 2
SCAGAM2126G09.g	GS1_SS_20067_01031	SCAGAM2126G09.g_SS	Oxidative phosphorylation	dehydrogenase	.	RecName:NAD(P)H-quinone oxidoreductase subunit O
SCJFAM1069C02.g	GS1_SS_20068_10354	SCJFAM1069C02.g_SS	Transport	symport	.	Uncharacterized sodium-dependent transporter yocS OS=Bacillus subtilis GN=yocS PE=3 SV=1	80.647	88.331	93.24	93.612	87.9		96.742	99.22	86.454		102.93	87.582	74.585	81.55	88.894	98.617	75.218	77.66	72.364	77.477	114.643	103.235	87.778	100.184	87.537	83.39	99.851	89.47	111.654	106.459	108.357	116.98	101.104	90.507	92.594	93.885	109.614	109.755	104.374	110.784	73.425	101.212	105.702
SCCCFL3002C07.g	GS1_SS_20060_17559	SCCCFL3002C07.g_SS	Carbohydrate metabolism	kinase/phosphatase	Inositol	inositol kinase	76.854	91.756	88.644	91.357	90.143	99.015	92.793	78.586	78.076	95.386	87.872	86.761	89.61	80.21	83.265	85.442	85.781	79.768	93.689	88.846	89.876	100.128	106.241	106.434	100.07	107.04	99.318	97.85	120.535	122.673	123.277	121.01	88.376	93.298	88.286	82.856	118.518	125.976	125.347	119.081	95.563	83.564	93.688
SCSGLR1025G06.g	GS1_SS_20057_00278	SCSGLR1025G06.g_SS	.	.	.	RecName:Mediator of RNA polymerase II transcription subunit 16
SCJFST1018H12.g	GS1_SS_20059_13018	SCJFST1018H12.g_SS	.	.	.	Transcription factor GTE6
SCVPST1060E04.g	GS1_SS_15990_01345	SCVPST1060E04.g_SS	Signal Transduction	transcriptional factor	.	Putative transcription factor BIM2
SCRURT2007A12.g	GS1_AS_24056_07919	SCRURT2007A12.g_AS	.	.	.	.																						59.61		65.087		58.191			65.527	71.426		58.839				61.443	66.522	66.991		60.609			63.106
SCQGST1034G11.g	GS1_AS_24047_21488	SCQGST1034G11.g_AS	.	.	Nucleic acid metabolism	regulation of transcription, DNA-dependent																					85.585	87.286				63.482
SCEPAM2053C12.g	GS1_SS_15987_18219	SCEPAM2053C12.g_SS	Signal Transduction	Kinase	Receptors	Putative wall-associated protein kinase	67.013		80.724					74.411	72.325		78.406				71.111	69.886	67.766	69.591	67.075	74.652	66.832	69.024		62.726	76.503			72.017	61.059			58.634		64.221			73.574	56.902		68.796	68.682	60.788	56.254
SCJLRZ3076C03.g	GS1_SS_15986_13894	SCJLRZ3076C03.g_SS	.	.	.	THO complex subunit 1
SCQSST1036E04.g	GS1_SS_15978_17498	SCQSST1036E04.g_SS	Transport	transporter	Transporters	Phytosiderophores - metal transporters (Zn/Fe/Cd)																					69.594							66.436	96.202	87.414	82.874	101.576					101.231	96.788	90.218	96.632
SCVPRZ3029B03.g	GS1_SS_15977_21189	SCVPRZ3029B03.g_SS	Signal Transduction	kinase/phosphatase	Receptors	receptor Ser/Thr kinase	76.556		113.323	110.996	81.747		115.538	113.081	89.856	102.412	129.286	124.716	113.459	90.76	119.167	123.6	96.533	82.078	91.162	85.796	102.982	91.072	109.192	107.272	118.722	146.446	113.376	109.23	104.88	105.446	107.949	108.307	96.47	70.698	74.804	84.624	115.486	104.776	101.658	121.823	81.174	75.396	82.457
SCEZRZ3049A02.g	GS1_SS_20054_11197	SCEZRZ3049A02.g_SS	.	.	.	RecName:Uncharacterized protein LOC284861	79.191	88.344	108.401	117.519	83.274		121.182	112.336	84.408	87.586	112.612	124.07	82.946	83.69	115.014	114.096	93.636	90.332	90.484	97.902	94.569	106.423	106.822	118.05	106.92	108.184	104.044	96.482	123.25	116.17	123.535	130.266	97.516	82.958	94.064	106.71	124.395	117.271	120.858	128.256	109.51	87.578	99.958
SCJLRZ3074H05.g	GS1_SS_15974_17663	SCJLRZ3074H05.g_SS	.	.	Transporters	putative salt-inducible protein																					61.462											66.828	71.907		58.237	63.118	61.913	57.921		63.347			71.242
SCEZLB1006F03.g	GS1_SS_15972_18183	SCEZLB1006F03.g_SS	.	.	Transcription Factor	Homeobox	70.219			70.848			67.73	75.217	68.482		83.29		71.438			90.862	60.794	60.689				57.628	66.233	72.221	74.766	59.948		87.903	85.024	77.963	85.512	97.227	57.712	64.292	57.386	61.462	103.702	85.97	68.608	102.708			67.881
SCMCFL5005A02.g	GS1_AS_24069_19929	SCMCFL5005A02.g_AS	Redox metabolism	peroxidase	Stress	glutathione peroxidase																										58.64			63.472	61.285		64.274					63.303	62.525		58.474
SCCCST1C04A09.g	GS1_SS_20051_12415	SCCCST1C04A09.g_SS	.	.	.	RecName:Protein FAF-like, chloroplastic
SCVPRZ3028B04.g	GS1_SS_15982_02414	SCVPRZ3028B04.g_SS	.	.	.	.	68.885						64.524		76.798		65.921		71.254		62.337							61.099	66.203	60.698		62.332	66.859		64.968	67.826		55.364	64.992	73.901	67.677	66.624	69.181	67.801	63.741	58.982		65.607	79.781
SCRUFL1024B08.g	GS1_SS_20050_11940	SCRUFL1024B08.g_SS	.	.	.	GTPase-activating protein gyp1 (GAP for ypt1)				74.648			72.647	71.544			66.961	83.366			84.752			62.506	68.31		84.434	81.973	99.15	76.884	77.333	93.761	90.678	74.762	73.005	76.151	82.182	72.054	69.464		68.967	71.742	69.728	77.074	79.458	74.13	82.643	74.022	78.844
SCQSFL1123E07.g	GS1_AS_24059_04331	SCQSFL1123E07.g_AS	.	.	.	.	105.258	108.358	99.975	76.372	107.423	117.239	74.504	74.51	99.98	112.182	80.381	85.326	104.17	94.631	81.524	79.156							64.701	59.885					73.427	65.544		59.436					66.03	65.236	61.884	63.243			66.51
SCJLRZ3075F03.g	GS1_SS_15981_03634	SCJLRZ3075F03.g_SS	Transport	transporter	.	ABC transporter C family member 5	99.228	117.861	111.336	128.486	110.888	102.608	125.932	117.028	90.95	130.632	124.286	132.166	118.274	99.305	129.858	125.488	102.98	94.234	101.92	96.952	104.6	133.94	146.369	122.734	114.272	144.062	137.87	117.696	135.758	134.779	137.735	137.836	85.345	94.813	93.532	93.645	133.979	133.956	133.986	135.057	111.517	89.246	92.03
SCBFRT1065G12.g	GS1_SS_20053_14184	SCBFRT1065G12.g_SS	.	.	.	.	74.421		70.535	76.835			71.563	80.94	66.744		81.536	75.318			77.75	82.906	81.338	87.576	82.515	79.723	104.72	97.058	84.561	104.255	93.35	79.057	81.844	94.004	109.959	106.132	107.786	112.642	86.412	86.924	86.93	80.909	113.725	111.248	114.097	112.712	79.21	90.597	97.154
SCCCLR1C06F07.g	GS1_AS_24068_06166	SCCCLR1C06F07.g_AS	Others	uncharacterized	.	T-complex protein 1 subunit gamma
SCCCLR1048A03.g	GS1_SS_15979_14228	SCCCLR1048A03.g_SS	Unknown	Uncharacterized	.	IgA FC receptor
SCACLB1045D02.g	GS1_SS_20052_11289	SCACLB1045D02.g_SS	Unknown	uncharacterized	.	.	120.469	125.064	113.569	118.904	131.288	132.041	116.814	108.136	127.354	130.506	114.722	114.66	125.44	128.813	110.09	113.657	116.484	115.178	126.368	124.55	127.182	135.126	141.116	141.141	134.107	146.243	141.68	138.117	130.941	126.458	129.799	135.478	116.529	112.778	107.627	108.997	132.621	131.588	128.986	134.891	117.626	107.057	114.11
SCRFFL1032G03.g	GS1_SS_20042_11537	SCRFFL1032G03.g_SS	Others	acetyl-CoA synthetase	.	Acetyl-coenzyme A synthetase (Acetate-CoA ligase) (Acyl-activating enzyme)			79.731	92.307	71.114		84.158	87.572	75.169		96.652	90.713	80.2		95.584	92.904	83.047	85.835	83.926	85.417	109.084	118.066	125.898	118.791	107.092	117.018	120.022	101.924	83.056	86.471	83.015	88.697	82.386	78.258	73.838	70.709	95.317	89.036	91.34	96.608	75.641	81.466	87.53
SCMCCL6054G11.g	GS1_SS_20043_09144	SCMCCL6054G11.g_SS	Unknown	uncharacterized	.	.	119.691	122.653	109.587	101.564	114.014	124.325	102.748	99.186	118.417	125.65	105.935	110.512	119.802	113.125	107.336	106.04	120.805	126.146	127.527	125.16	113.492	130.569	135.942	124.322	132.228	117.966	128.569	141.178	97.726	99.742	100.267	97.844	90.566	107.982	97.25	91.686	106.192	100.246	103.839	108.972	127.308	96.847	99.555
SCEQRT2099D03.g	GS1_SS_20046_11738	SCEQRT2099D03.g_SS	Signal Transduction	calmodulin-binding	.	Probable calcium-binding protein CML9 (Calmodulin-like protein 9)	118.672	122.68	124.248	102.584	119.3	124.892	107.788	112.126	126.678	126.735	124.037	108.272	118.083	121.575	106.414	119.478	94.336	91.812	91.218	91.471	111.423	98.2	90.972	91.228	102.176	82.798	76.938	111.452	92.446	82.028	84.566	97.82	108.88	90.976	105.55	113.272	81.913	77.368	77.494	78.998	83.435	93.44	97.352
SCCCLR1066D01.g	GS1_SS_20048_09290	SCCCLR1066D01.g_SS	Cytoskeleton and vesicle trafficking	others	.	RecName:Kinesin-related protein 11
SCCCRZ2001E09.g	GS1_SS_20039_16371	SCCCRZ2001E09.g_SS	Protein metabolism	DnaJ	Protein metabolism	Protein with DnaJ domain, DNJ1/SIS1 family	129.012	111.63	133.728	136.45	130.855	120.497	136.062	136.995	136.092	116.53	134.342	146.048	130.74	125.887	144.914	134.51	153.662	161.45	138.148	160.758	153.853	164.816	153.12	167.656	167.108	162.812	171.074	141.531	136.666	162.319	168.026	137.067	136.58	150.063	128.648	133.766	159.835	172.982	172.492	163.789	165.479	136.532	133.078
SCJFST1015A07.g	GS1_SS_15858_05084	SCJFST1015A07.g_SS	AminoAcid and nitrogen metabolism	protease	.	Aspartic proteinase oryzasin-1
SCEZSB1093F07.g	GS1_SS_15862_00379	SCEZSB1093F07.g_SS	.	.	.	.	79.768		85.247	82.754	83.586		81.488	73.946	80.18	89.015	81.506	80.362	84.902		80.821	82.483	70.172	69.692	76.656		84.788	102.731	107.443	98.018	87.416	93.06	95.287	93.302	81.731	84.921	92.351	89.946					94.034	90.117	97.09	97.183			64.23
SCCCAM1073C01.g	GS1_SS_15860_00617	SCCCAM1073C01.g_SS	.	.	.	Potassium channel AKT1				88.02			85.517				69.708	97.203			87.197	81.419	71.958	75.236	81.144	77.362	85.768	91.152	82.232	97.073	85.54	92.819	96.733	83.866		65.308	76.667	66.096	64.773		67.525		74.624	67.013	70.556	82.998	103.8	73.699	81.652
SCSGRZ3061A08.g	GS1_SS_15869_18563	SCSGRZ3061A08.g_SS	.	.	Amino acid metabolism	(Serine hydroxymethyltransferase) (AT4g13930 (EC 2.1.2.1) (Serine methylase)	115.768	108.758	105.963	108.826	119.54	118.364	109.431	113.58	123.854	109.772	117.17	113.687	118.417	120.788	114.172	114.086	124.179	126.5	129.463	125.206	133.923	129.265	140.976	137.028	135.991	132.964	130.386	139.246	123.258	118.686	119.489	126.178	133.59	129.571	128.617	130.284	124.143	121.542	123.428	121.408	136.25	129.63	136.312
SCSBLB1036B03.g	GS1_SS_15866_10861	SCSBLB1036B03.g_SS	.	.	.	RecName:Serine/arginine repetitive matrix protein 1	100.835	97.226	143.698	152.596	123.87	95.602	150.83	153.645	122.05	126.981	154.573	161.799	132.961	122.282	159.99	158.528	140.774	138.501	153.9	136.784	158.793	159.726	164.274	159.252	157.112	152.724	155.576	155.698	118.33	122.084	132.892	122.046	148.116	124.534	140.176	133.822	135.242	126.101	132.895	141.904	153.255	141.155	144.974
SCCCRZ2C04F06.g	GS1_SS_15870_02299	SCCCRZ2C04F06.g_SS	Unknown	others	.	RecName:Serine/arginine repetitive matrix protein 2
SCJFRZ3C06A10.g	GS1_SS_15871_13830	SCJFRZ3C06A10.g_SS	Unknown	uncharacterized	.	.	77.602		144.98	142.674	96.364	95.313	140.505	139.664	99.106	97.045	138.164	146.486	105.828	96.674	142.303	151.848	146.388	137.96	147.586	149.58	162.265	142.708	140.901	168.918	160.998	131.522	137.292	139.08	98.243	121.954	119.661	107.786	149.764	106.027	111.038	143.436	140.538	119.323	130.546	134.923	162.42	129.834	131.747
SCUTRZ3072A08.g	GS1_SS_15872_21131	SCUTRZ3072A08.g_SS	.	.	No matches	.	77.688		75.687		77.842		68.946	69.263	77.925		67.37		84.573		64.162		62.677	61.376	66.372		63.035	57.755	65.255	64.656		60.492	75.673	74.538	73.971	70.692	68.611	60.49	57.981		61.012	61.492	68.775	73.545	65.486	63.512			65.528
SCUTRZ3071B08.g	GS1_SS_15873_14398	SCUTRZ3071B08.g_SS	.	.	.	.	98.592	113.099	99.752	101.137	99.905	112.31	99.292	90.97	103.518	131.9	87.665	97.083	127.623	101.208	104.096	86.774	106.969	106.6	110.436	111.82	123.302	142.864	143.289	126.846	128.261	142.347	149.382	114.49	65.412	78.816	88.534	74.298	119.018	123.484	114.04	114.634	80.482	94.774	93.046	88.116	115.547	120.276	123.444
SCSFAM1075C05.g	GS1_SS_15875_00327	SCSFAM1075C05.g_SS	.	.	.	.	107.552	101.71	100.186	95.678	103.202	116.184	94.817	95.609	108.916	106.369	97.784	96.012	105.045	108.718	100.414	94.173	133.319	125.442	124.524	131.094	131.136	136.848	135.521	133.064	150.432	125.5	137.476	144.367	116.697	122.404	127.294	120.814	111.271	124.244	115.46	114.481	121.355	131.236	127.874	124.2	125.109	120.575	120.695
SCCCLB1C02A10.g	GS1_SS_15879_20914	SCCCLB1C02A10.g_SS	Lipid metabolism	Acyltransferases	Lipid, fatty-acid and isoprenoid metabolism	Putative acyl-CoA thioester hydrolase CGI-16 (EC 3.1.2.-)	117.876	120.492	101.874	107.472	120.549	127.365	107.844	98.092	120.402	139.474	97.674	110.275	132.066	116.382	107.796	95.211	99.284	102.825	97.177	102.511	117.547	124.05	125.689	120.77	119.671	120.878	124.026	110.374	78.792	85.657	85.708	74.761	100.525	94.002	97.752	99.978	90.957	102.128	100.453	92.248	100.062	85.008	90.878
SCUTRZ3069C08.g	GS1_SS_15877_12494	SCUTRZ3069C08.g_SS	.	.	.	Glycine-rich RNA-binding protein 8
SCRURT2005H03.g	GS1_SS_15891_01768	SCRURT2005H03.g_SS	.	.	.	Transmembrane protein 222	72.176			74.204	71.758		65.025		73.508		66.448	79.358	77.798	90.766	78.42											70.905	68.876					61.588
SCQSST1039H04.g	GS1_SS_15889_07656	SCQSST1039H04.g_SS	Unknown	.	.	.	94.149	94.186	97.268	105.444	94.494	99.242	103.342	100.682	97.336	90.621	103.291	115.214	85.707	94.878	112.906	107.1	94.897	99.53	100.541	92.17	114.491	114.75	111.625	108.898	104.205	108.491	109.956	112.753	112.248	112.674	117.98	117.359	116.521	117.131	115.079	115.016	113.618	117.472	119.045	112.143	108.277	117.118	121.42
SCMCRZ3068E08.g	GS1_SS_15884_21535	SCMCRZ3068E08.g_SS	.	.	Protein metabolism	Translation initiation factor											67.969		65.53								63.873	59.871	71.954	61.857		71.282	72.153	63.983		56.439	67.829	61.355					63.82	64.693	71.712	57.132			56.161
SCBFLR1026E02.g	GS1_SS_20107_11190	SCBFLR1026E02.g_SS	.	.	Inositol	inositol kinase	140.026	127.197	144.658	146.79	145.339	134.15	149.392	149.888	151.805	129.859	156.742	147.203	135.875	145.954	143.155	153.468	153.732	152.43	154.74	155.538	161.414	154.498	152.67	165.815	165.808	151.537	145.159	167.528	170.768	163.194	160.381	169.694	147.716	149.278	146.524	142.048	175.334	167.741	164.72	174.634	149.202	146.604	154.209
SCCCCL1002C06.b	GS1_SS_15897_10889	SCCCCL1002C06.b_SS	.	.	.	Protein FAM135B				79.704	66.857		80.54				67.913	88.362			83.684	74.87	73.288	78.489	76.123	70.586	92.962	90.455	103.002	95.274	78.01	98.388	94.978	86.166	87.764	84.443	88.112	91.324	78.302		69.859	75.504	104.241	94.108	98.37	113.823	84.668	86.178	92.827
SCJFRZ1007A12.g	GS1_SS_20109_21825	SCJFRZ1007A12.g_SS	.	.	Nucleic acid metabolism	regulation of transcription, DNA-dependent	105.874	100.683	107.794	109.84	106.517	109.11	110.84	109.864	113.252	108.623	110.86	112.176	106.41	110.874	112.326	110.058	110.264	121.368	102.197	122.344	136.02	123.584	114.113	131.326	127.245	117.844	130.252	104.312	124.023	126.508	131.021	125.434	120.607	129.495	124.466	119.198	124.802	132.387	126.816	124.888	119.74	124.895	127.034
SCJFRZ2030D06.g	GS1_SS_15899_09894	SCJFRZ2030D06.g_SS	Protein metabolism	elongation factor	.	Eukaryotic translation initiation factor 5B
SCRUFL1016C06.g	GS1_SS_20110_10842	SCRUFL1016C06.g_SS	DNA metabolism	histone	.	Histone deacetylase 6
SCUTLR2030A01.g	GS1_SS_15894_11776	SCUTLR2030A01.g_SS	Cell wall metabolism	Other glycan degradation	Cell wall	beta-1,3-glucanase Glycosyl hydrolases family 17	97.638	105.408	115.172	130.622	121.586	95.084	133.974	132.45	110.82		139.665	134.779	83.318	103.852	129.968	140.498	96.734	86.072	78.103	84.944	115.089	114.825	94.266	115.697	112.695	92.898	97.103	91.963	172.043	161.765	162.324	172.868	99.506	104.031	116.498	105.816	172.788	164.28	163.402	173.242	97.584	122.832	129.102
SCEQRZ3089A05.g	GS1_SS_20111_03589	SCEQRZ3089A05.g_SS	.	.	.	Palmitoyltransferase pfa4
SCQSLR1089H10.g	GS1_SS_15896_10232	SCQSLR1089H10.g_SS	Unknown	uncharacterized	.	.	136.597	156.454	144.598	158.266	146.403	100.872	158.335	138.746	109.736	113.91	136.499	160.204	124.089	126.497	152.688	120.37	128.008	99.99	88.998	107.796	123.074	163.93	154.104	152.822	152.336	160.468	160.926	114.566	119.736	141.874	147.128	122.155		67.199	88.944		149.092	154.142	150.277	150.929	89.509	111.258	119.14
SCRUFL1016B01.g	GS1_SS_20106_02468	SCRUFL1016B01.g_SS	.	.	.	.	93.306	86.961	93.89	88.093	89.472	95.697	86.592	89.079	97.824	97.946	88.567	86.53	96.451	89.478	87.973	90.448	91.092	89.26	96.89	90.301	94.828	93.2	102.94	88.866	94.482	96.744	95.155	100.841	110.179	112.919	115.213	113.448	95.791	98.57	93.134	99.145	114.54	119.356	123.85	112.971	108.956	101.398	105.035
SCCCAM2C05G01.g	GS1_SS_20119_00011	SCCCAM2C05G01.g_SS	.	.	.	Transcription initiation factor IIB (General transcription factor TFIIB)	75.615	87.634	82.538	88.868	83.864		87.264	92.367	86.664		91.93	101.236	74.715	85.499	97.02	95.819	100.189	105.445	101.67	101.899	112.812	115.878	113.154	110.494	112.169	112.534	110.476	116.584	118.352	115.583	119.768	122.502	102.9	114.342	107.046	104.3	116.125	118.674	118.594	115.698	114.074	106.842	107.392
SCRUFL1016F05.g	GS1_SS_20112_11767	SCRUFL1016F05.g_SS	Unknown	.	.	.	81.73		89.39	99.699	90.237		97.008	98.282	96.652		107.364	97.434	85.29	84.61	99.202	104.408	96.018	103.104	91.656	99.334	118.504	109.022	105.294	118.501	120.949	108.812	104.951	104.707	119.384	103.978	104.311	123.894	100.366	105.876	105.34	100.4	116.788	106.564	106.688	115.001	90.006	106.874	110.63
SCRUFL1016F09.g	GS1_SS_20113_20733	SCRUFL1016F09.g_SS	.	.	Stress	DNA repair	96.117	98.64	69.115	78.165	101.454	102.789	78.684	77.591	104.204	98.403	81.92	81.971	93.255	92.106	84.686	82.024	66.788	64.525			83.476	70.889	70.104	75.371	76.208	66.696	69.514	68.124	95.222	96.441	96.405	96.326	78.939	79.802	79.757	78.171	94.843	99.222	101.068	93.888	81.81	80.596	88.846
SCSBSB1057F03.g	GS1_SS_20114_13858	SCSBSB1057F03.g_SS	.	.	.	RecName:125 kDa kinesin-related protein	84.958		79.352	94.788	83.72	98.872	93.272	93.866	87.95		97.762	87.985		87.206	85.044	103.158	98.899	108.147	89.798	94.676	104.474	90.544	85.224	110.896	99.073	85.836	73.034	112.095	118.042	120.68	121.384	124.989	88.903	95.247	87.672	98.413	126.258	123.253	121.83	128.946	111.316	91.974	91.757
SCCCAM2001C04.g	GS1_SS_20115_21508	SCCCAM2001C04.g_SS	.	.	Carbohydrate metabolism	trehalose metabolism	102.55	111.77	108.678	109.053	104.054	113.546	108.631	98.919	100.514	118.272	96.934	117.228	110.93	103.413	113.872	105.72	103.842	115.927	108.303	107.09	128.614	131.619	135.052	133.366	120.133	130.292	132.952	123.948	116.724	124.234	129.983	120.187	107.068	112.186	110.664	104.109	119.476	131.912	136.26	124.668	124.724	116.863	121.522
SCSGST1070A01.g	GS1_SS_15817_09568	SCSGST1070A01.g_SS	RNA metabolism	exoribonuclease	.	5-3 exoribonuclease 4
SCJFLR1013B11.g	GS1_SS_15821_13683	SCJFLR1013B11.g_SS	.	.	.	.	106.726	113.722	106.419	103.286	107.754	123.476	99.622	105.255	101.83	114.238	109.066	109.923	101.056	110.272	109.707	110.336	109.434	112.177	110.969	109	125.074	126.191	127.822	124.978	119.282	127.272	124.3	121.51	119.286	124.363	129.878	124.564	118.126	116.359	111.782	115.18	127.765	131.224	130.48	128.506	118.521	118.902	121.343
SCRLRZ3039A08.g	GS1_SS_15820_19419	SCRLRZ3039A08.g_SS	Unknown	RNA-binding protein	Stress	Water stress	113.524		69.974	66.925	107.846	98.379	70.23	67.97	121.866		74.523		81.093	111.85	76.357	76.004	127.829	123.674	122.761	111.78	153.157	123.03	116.524	142.958	146.113	113.62	117.852	140.555	104.102	103.71	104.619	106.038	149.44	136.525	138.637	142.084	97.528	99.992	104.425	95.85	118.624	136.014	146.231
SCCCLR1C02H04.g	GS1_SS_15831_05049	SCCCLR1C02H04.g_SS	.	.	.	Multiple RNA-binding domain-containing protein 1
SCRLRZ3040A11.g	GS1_SS_15832_15689	SCRLRZ3040A11.g_SS	Cell wall metabolism	Other glycan degradation	Cell wall	beta-1,3-glucanase Glycosyl hydrolases family 17	79.111		85.965	94.796	72.144		94.335	95.256			100.949	95.119			92.606	94.625	81.2	78.702	73.879	82.206	94.4	93.182	77.263	103.76	87.602	81.296	92.79	88.466	117.429	121.56	125.614	120.568	66.073	72.262	70.311	62.145	128.364	126.991	121.964	131.812	70.187	73.8	80.272
SCCCRZ3004F05.g	GS1_SS_15835_13179	SCCCRZ3004F05.g_SS	.	.	.	RecName:Suppressor protein SRP40	83.642	94.941	91.489	93.084	81.582	91.759	89.123	92.342	81.092	102.556	93.793	98.991	88.269	88.152	98.492	94.648	88.458	92.112	89.792	88.409	101.247	109.324	116.217	108.756	99.042	112.306	109.956	105.993	109.92	112.97	114.752	114.518	95.006	94.474	88.928	89.426	113.318	115.505	115.778	116.45	93.964	93.707	98.214
SCEQRT1025D12.g	GS1_SS_15822_01763	SCEQRT1025D12.g_SS	.	.	.	RecName:Epstein-Barr nuclear antigen 1
SCJFLR1073E05.g	GS1_SS_15828_15399	SCJFLR1073E05.g_SS	.	.	Protein kinase	casein kinase	92.227		88.873	98.734	96.671	100.66	99.578	94.188	96.651	91.616	102.448	94.783	83.888	93.278	89.711	99.887	117.142	120.643	113.489	104.668	123.727	113.001	117.688	117.769	117.046	105.416	105.86	129.852	120.466	129.168	134.542	123.427	96.32	107.017	107.08	112.546	121.282	133.59	134.862	117.508	123.794	114.559	113.93
SCSGHR1071G05.g	GS1_SS_15829_14224	SCSGHR1071G05.g_SS	Unknown	Uncharacterized	.	E3 ubiquitin-protein ligase MARCH1
SCEZRZ1012A02.g	GS1_SS_15830_18357	SCEZRZ1012A02.g_SS	Others	cytochrome P450 family protein	Stress	cytochrome P450	113.144	97.258	96.27	101.516	107.524	108.976	103.236	102.873	125.674	99.149	103.594	109.878	99.119	115.56	106.408	107.188	118.312	129.156	103.4	105.043	143.767	143.387	128.708	135.871	136.664	126.66	133.166	129.73	131.642	136.682	141.52	134.089	126.22	136.45	134.862	133.216	127.509	135.87	141.822	127.148	120.548	135.863	136.328
SCEZRZ3016C11.g	GS1_SS_15845_14766	SCEZRZ3016C11.g_SS	Signal Transduction	kinase/phosphatase	Protein kinase	putative RLCK	99.947	99.938	122.387	132.171	104.479	104.816	133.856	127.835	105.403	106.091	129.694	141.751	102.953	103.586	137.963	135.3	117.925	117.512	113.765	98.984	139.388	129.096	130.01	160.318	135.986	130.722	128.008	132.91	122.391	120.96	126.044	123.991	154.661	121.531	140.52	137.313	133.67	122.124	122.61	139.628	148.1	132.921	149.616
SCJFRZ3C05E06.g	GS1_SS_15844_10687	SCJFRZ3C05E06.g_SS	.	.	.	.			78.369	74.992	71.702		74.202	74.068	72.308		72.485	85.131	73.464		77.157	70.185	71.865	76.123	71.948	71.046	74.147	77.983	80.659	81.551	75.316	74.724	79.52	76.888	101.797	99.734	89.244	91.567	81.956	81.947	82.887	83.861	92.866	96.858	93.112	88.542	83.188	79.747	89.738
SCEZRZ3049D08.g	GS1_SS_15842_15267	SCEZRZ3049D08.g_SS	.	.	Protein kinase	Others							65.909				69.298				72.11	69.01	63.429	61.339			86.338	91.928	101.083	87.14	81.23	89.614	89.953	83.611	85.541	84.998	89.531	90.623	58.503				91.552	85.768	94.697	89.422			67.258
SCJFRZ3C05B10.g	GS1_SS_15839_14048	SCJFRZ3C05B10.g_SS	Unknown	uncharacterized	.	.	84.773		84.942	90.264	92.34	93.943	93.749	86.709	96.493	93.613	93.222	96.436	92.3	94.32	95.02	90.858	73.636	72.653	81.029	69.584	82.254	83.767	101.41	75.188	79.937	92.732	88.897	86.448	100.065	94.188	103.069	101.953	83.107	77.718	76.293	86.634	95.024	101.318	98.926	97.354	81.737	78.811	81.968
SCEQAM1038C10.g	GS1_SS_15855_13085	SCEQAM1038C10.g_SS	Unknown	uncharacterized	.	RecName:Transcription factor IIIB 90 kDa subunit
SCBGLR1082D02.g	GS1_SS_15851_19576	SCBGLR1082D02.g_SS	Redox metabolism	.	Stress	response to oxidative stress	93.029	101.96	121.345	131.542	96.884	98.032	125.808	114.413	93.411	123.677	114.78	127.451	127.508	97.326	124.249	118.832	90.345	84.68	73.094		98.976	124.794	128.873	114.046	103.07	131.393	135.538	105.738	121.714	126.399	129.149	124.122	92.578	95.386	96.864	88.032	119.004	123.226	121.715	126.105	95.4	94.158	104.686
[truncated: 15,618 more rows]
[truncated: 9 more columns]

## Sheet: Supplementary_Table_3
Supplementary Table 3 - Co-expressed transcripts and gene description. Transcripts are classified in 6 modules (M1 to M6). Probe strand is presented as sense (SS) or anti-sense (AS)
SAS (sugarcane assembled sequence)	Probe strand	Module	Description
SCCCLR1048D04.g	SS	M1	glutathione transferase 5
SCEQLR1050H05.g	SS	M1	zinc finger
[truncated: 586 more rows]

## Sheet: Supplementary_Table_4
Supplementary Table 4 - GO categories enriched in the co-expression modules of oligoarray results.
[truncated: 67 more rows]

[truncated: 12 more sheets: Supplementary_Table_5, Supplementary_Table 6, Supplementary_Table_7, Supplementary_Table_8, Supplementary_Table_9, Supplementary_Table_10, Supplementary_Table_11, Supplementary_Table_12, Supplementary_Table_13, Supplementary_Table_14, Supplementary_Table_15, Supplementary_Table_16]
